# Supplementary material for: Functional and structural characterization of a flavoprotein monooxygenase essential for biogenesis of tryptophylquinone cofactor
Source: Nat Commun. 2021 Feb 10;12:933. doi: 10.1038/s41467-021-21200-9 (PMC7876137; doi:10.1038/s41467-021-21200-9)
Supplement: Supplementary file 6 — Source Data [file 41467_2021_21200_MOESM6_ESM.xlsx]

## Sheet: Fig.2a
Fig. 2. Effect of QhpG on QhpD-catalyzed thioether bond formation in QhpC and inter-protein interactions among QhpCDG proteins.
panel a
+QhpG			+QhpG (Unreacted)			–QhpG
m/z	Intensity (arb. units)		m/z	Intensity (arb. units)		m/z	Intensity (arb. units)
2002.87	502		2002.87	281		2002.26	339
2002.97	506		2002.97	297		2002.37	345
2003.07	512		2003.07	283		2002.47	349
2003.17	500		2003.17	273		2002.57	336
2003.28	513		2003.28	247		2002.67	331
2003.38	509		2003.38	240		2002.78	305
2003.48	497		2003.48	239		2002.88	292
2003.59	495		2003.59	222		2002.98	305
2003.69	483		2003.69	210		2003.09	289
2003.79	475		2003.79	208		2003.19	285
2003.89	457		2003.89	196		2003.29	255
2004	425		2004	183		2003.4	242
2004.1	407		2004.1	188		2003.5	216
2004.2	406		2004.2	170		2003.6	227
2004.31	398		2004.31	151		2003.7	245
2004.41	398		2004.41	167		2003.81	260
2004.51	411		2004.51	183		2003.91	280
2004.62	407		2004.62	190		2004.01	280
2004.72	396		2004.72	206		2004.12	281
2004.82	383		2004.82	220		2004.22	279
2004.92	386		2004.92	214		2004.32	306
2005.03	390		2005.03	212		2004.42	291
2005.13	426		2005.13	217		2004.53	289
2005.23	458		2005.23	206		2004.63	289
2005.34	464		2005.34	225		2004.73	283
2005.44	428		2005.44	216		2004.84	284
2005.54	446		2005.54	218		2004.94	274
2005.64	419		2005.64	241		2005.04	270
2005.75	395		2005.75	229		2005.14	259
2005.85	394		2005.85	228		2005.25	241
2005.95	377		2005.95	235		2005.35	225
2006.06	374		2006.06	232		2005.45	212
2006.16	370		2006.16	217		2005.56	214
2006.26	414		2006.26	205		2005.66	224
2006.37	479		2006.37	203		2005.76	227
2006.47	498		2006.47	197		2005.87	208
2006.57	480		2006.57	194		2005.97	198
2006.67	464		2006.67	199		2006.07	189
2006.78	452		2006.78	194		2006.17	197
2006.88	456		2006.88	191		2006.28	201
2006.98	473		2006.98	178		2006.38	204
2007.09	501		2007.09	200		2006.48	217
2007.19	521		2007.19	202		2006.59	235
2007.29	519		2007.29	178		2006.69	255
2007.39	480		2007.39	177		2006.79	253
2007.5	464		2007.5	176		2006.89	235
2007.6	434		2007.6	167		2007	224
2007.7	383		2007.7	159		2007.1	212
2007.81	385		2007.81	156		2007.2	199
2007.91	390		2007.91	192		2007.31	209
2008.01	386		2008.01	204		2007.41	201
2008.12	385		2008.12	194		2007.51	198
2008.22	407		2008.22	191		2007.62	200
2008.32	447		2008.32	212		2007.72	202
2008.42	504		2008.42	199		2007.82	221
2008.53	530		2008.53	205		2007.92	204
2008.63	508		2008.63	210		2008.03	213
2008.73	507		2008.73	219		2008.13	214
2008.84	508		2008.84	229		2008.23	205
2008.94	528		2008.94	223		2008.34	226
2009.04	547		2009.04	209		2008.44	231
2009.15	552		2009.15	191		2008.54	232
2009.25	564		2009.25	204		2008.65	244
2009.35	605		2009.35	196		2008.75	243
2009.46	609		2009.46	172		2008.85	243
2009.56	614		2009.56	173		2008.96	238
2009.66	612		2009.66	172		2009.06	214
2009.77	576		2009.77	183		2009.16	202
2009.87	573		2009.87	171		2009.27	213
2009.97	541		2009.97	173		2009.37	208
2010.07	519		2010.07	156		2009.47	197
2010.18	511		2010.18	159		2009.57	203
2010.28	504		2010.28	163		2009.68	209
2010.38	513		2010.38	178		2009.78	211
2010.49	537		2010.49	185		2009.88	222
2010.59	546		2010.59	194		2009.99	235
2010.69	529		2010.69	212		2010.09	241
2010.8	480		2010.8	216		2010.19	242
2010.9	467		2010.9	218		2010.3	242
2011	474		2011	199		2010.4	248
2011.11	506		2011.11	205		2010.5	242
2011.21	518		2011.21	192		2010.61	241
2011.31	538		2011.31	188		2010.71	231
2011.41	560		2011.41	180		2010.81	210
2011.52	565		2011.52	202		2010.91	206
2011.62	545		2011.62	188		2011.02	218
2011.72	534		2011.72	203		2011.12	216
2011.83	517		2011.83	192		2011.22	215
2011.93	495		2011.93	214		2011.33	224
2012.03	475		2012.03	220		2011.43	204
2012.14	449		2012.14	223		2011.53	212
2012.24	432		2012.24	220		2011.63	226
2012.34	413		2012.34	211		2011.74	242
2012.45	371		2012.45	207		2011.84	244
2012.55	319		2012.55	199		2011.94	230
2012.65	326		2012.65	190		2012.05	239
2012.76	328		2012.76	196		2012.15	239
2012.86	347		2012.86	215		2012.25	237
2012.96	343		2012.96	218		2012.36	248
2013.07	371		2013.07	207		2012.46	261
2013.17	386		2013.17	207		2012.56	235
2013.27	393		2013.27	244		2012.67	208
2013.37	416		2013.37	251		2012.77	206
2013.48	428		2013.48	238		2012.87	194
2013.58	430		2013.58	239		2012.98	219
2013.68	429		2013.68	233		2013.08	245
2013.79	435		2013.79	228		2013.18	263
2013.89	456		2013.89	221		2013.29	288
2013.99	462		2013.99	210		2013.39	290
2014.1	452		2014.1	199		2013.49	283
2014.2	429		2014.2	200		2013.6	270
2014.3	438		2014.3	199		2013.7	272
2014.41	428		2014.41	196		2013.8	235
2014.51	422		2014.51	192		2013.9	210
2014.61	421		2014.61	201		2014.01	213
2014.71	402		2014.71	194		2014.11	193
2014.82	374		2014.82	189		2014.21	187
2014.92	376		2014.92	199		2014.32	184
2015.03	406		2015.03	186		2014.42	182
2015.13	394		2015.13	209		2014.52	192
2015.23	398		2015.23	214		2014.63	215
2015.34	441		2015.34	231		2014.73	220
2015.44	482		2015.44	239		2014.83	221
2015.54	475		2015.54	221		2014.94	220
2015.64	462		2015.64	213		2015.04	217
2015.75	452		2015.75	204		2015.14	208
2015.85	416		2015.85	203		2015.25	204
2015.95	387		2015.95	186		2015.35	182
2016.06	360		2016.06	178		2015.45	187
2016.16	365		2016.16	174		2015.56	193
2016.26	371		2016.26	179		2015.66	211
2016.37	358		2016.37	176		2015.76	230
2016.47	351		2016.47	173		2015.87	235
2016.57	345		2016.57	160		2015.97	234
2016.68	353		2016.68	150		2016.07	228
2016.78	364		2016.78	151		2016.17	249
2016.88	359		2016.88	159		2016.28	253
2016.99	338		2016.99	160		2016.38	253
2017.09	359		2017.09	161		2016.48	238
2017.19	388		2017.19	182		2016.59	227
2017.3	415		2017.3	183		2016.69	227
2017.4	415		2017.4	188		2016.79	227
2017.5	400		2017.5	183		2016.9	224
2017.61	381		2017.61	176		2017	223
2017.71	379		2017.71	173		2017.1	216
2017.81	357		2017.81	162		2017.21	216
2017.92	335		2017.92	169		2017.31	224
2018.02	315		2018.02	169		2017.41	223
2018.12	317		2018.12	180		2017.52	218
2018.23	360		2018.23	189		2017.62	221
2018.33	369		2018.33	191		2017.72	199
2018.43	360		2018.43	178		2017.83	216
2018.54	355		2018.54	163		2017.93	230
2018.64	356		2018.64	157		2018.03	234
2018.74	370		2018.74	181		2018.14	251
2018.85	377		2018.85	194		2018.24	285
2018.95	411		2018.95	203		2018.34	280
2019.05	403		2019.05	201		2018.45	280
2019.15	394		2019.15	184		2018.55	264
2019.26	422		2019.26	180		2018.65	262
2019.36	429		2019.36	198		2018.76	232
2019.46	423		2019.46	211		2018.86	215
2019.57	395		2019.57	198		2018.96	201
2019.67	403		2019.67	197		2019.07	204
2019.78	417		2019.78	194		2019.17	202
2019.88	419		2019.88	191		2019.27	207
2019.98	407		2019.98	169		2019.38	193
2020.09	405		2020.09	167		2019.48	203
2020.19	447		2020.19	169		2019.58	206
2020.29	478		2020.29	170		2019.69	207
2020.39	493		2020.39	172		2019.79	224
2020.5	534		2020.5	177		2019.89	221
2020.6	580		2020.6	191		2020	224
2020.7	598		2020.7	190		2020.1	233
2020.81	593		2020.81	176		2020.2	219
2020.91	607		2020.91	180		2020.31	210
2021.02	616		2021.02	203		2020.41	208
2021.12	629		2021.12	236		2020.51	216
2021.22	673		2021.22	230		2020.62	221
2021.33	697		2021.33	226		2020.72	222
2021.43	723		2021.43	199		2020.82	234
2021.53	693		2021.53	182		2020.93	230
2021.64	663		2021.64	180		2021.03	225
2021.74	656		2021.74	167		2021.13	241
2021.84	682		2021.84	169		2021.24	251
2021.95	673		2021.95	185		2021.34	254
2022.05	650		2022.05	182		2021.44	240
2022.15	617		2022.15	204		2021.55	241
2022.26	569		2022.26	230		2021.65	237
2022.36	516		2022.36	224		2021.75	224
2022.46	476		2022.46	215		2021.86	197
2022.57	448		2022.57	197		2021.96	201
2022.67	446		2022.67	191		2022.06	201
2022.77	442		2022.77	164		2022.17	186
2022.88	471		2022.88	188		2022.27	187
2022.98	491		2022.98	206		2022.37	168
2023.08	494		2023.08	192		2022.48	178
2023.19	487		2023.19	192		2022.58	187
2023.29	487		2023.29	227		2022.68	193
2023.39	469		2023.39	227		2022.79	176
2023.5	482		2023.5	223		2022.89	201
2023.6	499		2023.6	238		2022.99	219
2023.7	539		2023.7	242		2023.1	235
2023.81	533		2023.81	252		2023.2	216
2023.91	516		2023.91	252		2023.3	216
2024.01	524		2024.01	228		2023.41	215
2024.12	577		2024.12	220		2023.51	226
2024.22	570		2024.22	218		2023.61	221
2024.32	557		2024.32	218		2023.72	215
2024.43	548		2024.43	214		2023.82	214
2024.53	556		2024.53	234		2023.92	199
2024.63	557		2024.63	247		2024.03	179
2024.74	554		2024.74	266		2024.13	159
2024.84	512		2024.84	273		2024.23	173
2024.94	489		2024.94	277		2024.34	177
2025.05	471		2025.05	297		2024.44	186
2025.15	484		2025.15	299		2024.54	189
2025.26	506		2025.26	286		2024.65	222
2025.36	528		2025.36	312		2024.75	222
2025.46	555		2025.46	322		2024.86	213
2025.57	557		2025.57	319		2024.96	223
2025.67	543		2025.67	339		2025.06	247
2025.77	507		2025.77	343		2025.16	251
2025.88	494		2025.88	345		2025.27	265
2025.98	520		2025.98	375		2025.37	276
2026.08	565		2026.08	388		2025.47	265
2026.19	597		2026.19	359		2025.58	271
2026.29	573		2026.29	342		2025.68	264
2026.39	559		2026.39	314		2025.79	268
2026.5	535		2026.5	300		2025.89	269
2026.6	525		2026.6	295		2025.99	261
2026.7	529		2026.7	271		2026.1	260
2026.81	517		2026.81	267		2026.2	271
2026.91	490		2026.91	254		2026.3	269
2027.02	472		2027.02	248		2026.41	246
2027.12	473		2027.12	247		2026.51	238
2027.22	471		2027.22	255		2026.61	218
2027.33	443		2027.33	264		2026.72	221
2027.43	451		2027.43	269		2026.82	250
2027.53	450		2027.53	223		2026.92	253
2027.64	435		2027.64	217		2027.03	257
2027.74	425		2027.74	212		2027.13	227
2027.84	437		2027.84	209		2027.23	240
2027.95	419		2027.95	196		2027.34	260
2028.05	411		2028.05	192		2027.44	263
2028.15	403		2028.15	215		2027.55	259
2028.26	392		2028.26	227		2027.65	281
2028.36	387		2028.36	241		2027.75	272
2028.46	396		2028.46	230		2027.86	251
2028.57	392		2028.57	242		2027.96	255
2028.67	425		2028.67	234		2028.06	241
2028.78	469		2028.78	238		2028.17	244
2028.88	490		2028.88	242		2028.27	238
2028.98	519		2028.98	219		2028.37	241
2029.09	509		2029.09	216		2028.48	238
2029.19	501		2029.19	201		2028.58	230
2029.29	484		2029.29	202		2028.68	226
2029.4	451		2029.4	210		2028.79	218
2029.5	462		2029.5	212		2028.89	224
2029.6	504		2029.6	220		2028.99	220
2029.71	523		2029.71	218		2029.1	226
2029.81	525		2029.81	217		2029.2	208
2029.91	495		2029.91	209		2029.31	207
2030.02	459		2030.02	203		2029.41	210
2030.12	412		2030.12	210		2029.51	207
2030.22	393		2030.22	206		2029.62	217
2030.33	404		2030.33	196		2029.72	202
2030.43	412		2030.43	184		2029.82	204
2030.54	435		2030.54	174		2029.93	200
2030.64	455		2030.64	179		2030.03	210
2030.74	431		2030.74	205		2030.13	217
2030.85	433		2030.85	206		2030.24	225
2030.95	445		2030.95	208		2030.34	208
2031.05	462		2031.05	223		2030.44	187
2031.16	480		2031.16	214		2030.55	179
2031.26	459		2031.26	185		2030.65	169
2031.37	434		2031.37	179		2030.76	166
2031.47	413		2031.47	176		2030.86	160
2031.57	414		2031.57	160		2030.96	168
2031.68	433		2031.68	142		2031.07	162
2031.78	459		2031.78	143		2031.17	147
2031.88	470		2031.88	148		2031.27	164
2031.99	475		2031.99	166		2031.38	167
2032.09	478		2032.09	193		2031.48	159
2032.19	494		2032.19	191		2031.58	173
2032.3	522		2032.3	180		2031.69	177
2032.4	537		2032.4	170		2031.79	176
2032.51	534		2032.51	159		2031.89	191
2032.61	508		2032.61	161		2032	201
2032.71	483		2032.71	166		2032.1	182
2032.82	490		2032.82	159		2032.21	160
2032.92	479		2032.92	155		2032.31	165
2033.02	484		2033.02	178		2032.41	183
2033.13	494		2033.13	183		2032.52	184
2033.23	487		2033.23	201		2032.62	187
2033.33	453		2033.33	201		2032.72	184
2033.44	446		2033.44	204		2032.83	176
2033.54	460		2033.54	201		2032.93	175
2033.64	446		2033.64	192		2033.04	164
2033.75	418		2033.75	188		2033.14	157
2033.85	431		2033.85	192		2033.24	172
2033.96	421		2033.96	194		2033.35	188
2034.06	400		2034.06	211		2033.45	205
2034.16	404		2034.16	213		2033.55	232
2034.27	421		2034.27	224		2033.66	225
2034.37	414		2034.37	208		2033.76	228
2034.47	389		2034.47	194		2033.86	218
2034.58	374		2034.58	188		2033.97	221
2034.68	390		2034.68	202		2034.07	224
2034.79	431		2034.79	225		2034.17	217
2034.89	465		2034.89	227		2034.28	233
2034.99	472		2034.99	232		2034.38	250
2035.1	481		2035.1	225		2034.49	251
2035.2	470		2035.2	224		2034.59	227
2035.3	459		2035.3	211		2034.69	219
2035.41	433		2035.41	220		2034.8	216
2035.51	430		2035.51	221		2034.9	236
2035.62	406		2035.62	201		2035.01	218
2035.72	394		2035.72	231		2035.11	193
2035.82	395		2035.82	234		2035.21	191
2035.93	423		2035.93	236		2035.32	180
2036.03	439		2036.03	248		2035.42	192
2036.13	442		2036.13	251		2035.52	190
2036.24	454		2036.24	229		2035.63	189
2036.34	439		2036.34	240		2035.73	198
2036.45	437		2036.45	252		2035.83	193
2036.55	430		2036.55	245		2035.94	176
2036.65	429		2036.65	231		2036.04	197
2036.76	418		2036.76	224		2036.15	189
2036.86	397		2036.86	192		2036.25	187
2036.96	415		2036.96	183		2036.35	204
2037.07	452		2037.07	186		2036.46	220
2037.17	461		2037.17	197		2036.56	230
2037.28	469		2037.28	184		2036.66	212
2037.38	463		2037.38	173		2036.77	196
2037.48	454		2037.48	186		2036.87	202
2037.59	418		2037.59	205		2036.98	201
2037.69	427		2037.69	213		2037.08	212
2037.8	456		2037.8	215		2037.18	217
2037.9	452		2037.9	216		2037.29	216
2038	470		2038	216		2037.39	215
2038.11	479		2038.11	208		2037.49	193
2038.21	491		2038.21	208		2037.6	190
2038.31	489		2038.31	193		2037.7	194
2038.42	464		2038.42	191		2037.81	220
2038.52	414		2038.52	205		2037.91	212
2038.62	396		2038.62	207		2038.01	206
2038.73	395		2038.73	208		2038.12	200
2038.83	405		2038.83	193		2038.22	201
2038.94	411		2038.94	191		2038.33	185
2039.04	414		2039.04	189		2038.43	182
2039.14	402		2039.14	192		2038.53	201
2039.25	353		2039.25	198		2038.64	197
2039.35	324		2039.35	176		2038.74	228
2039.46	311		2039.46	167		2038.84	222
2039.56	340		2039.56	166		2038.95	217
2039.66	372		2039.66	158		2039.05	204
2039.77	364		2039.77	167		2039.15	203
2039.87	353		2039.87	150		2039.26	203
2039.97	376		2039.97	150		2039.36	227
2040.08	393		2040.08	162		2039.47	200
2040.18	402		2040.18	176		2039.57	208
2040.29	400		2040.29	184		2039.67	202
2040.39	399		2040.39	193		2039.78	189
2040.49	380		2040.49	214		2039.88	180
2040.6	373		2040.6	192		2039.99	174
2040.7	385		2040.7	202		2040.09	167
2040.81	382		2040.81	219		2040.19	175
2040.91	405		2040.91	238		2040.3	198
2041.01	420		2041.01	234		2040.4	203
2041.12	423		2041.12	239		2040.51	220
2041.22	429		2041.22	229		2040.61	249
2041.33	449		2041.33	232		2040.71	247
2041.43	446		2041.43	210		2040.82	237
2041.53	453		2041.53	206		2040.92	218
2041.64	474		2041.64	196		2041.02	213
2041.74	501		2041.74	186		2041.13	215
2041.84	487		2041.84	203		2041.23	244
2041.95	461		2041.95	224		2041.34	233
2042.05	464		2042.05	247		2041.44	223
2042.16	464		2042.16	267		2041.54	229
2042.26	468		2042.26	259		2041.65	233
2042.36	463		2042.36	266		2041.75	226
2042.47	448		2042.47	258		2041.86	213
2042.57	432		2042.57	250		2041.96	187
2042.68	436		2042.68	245		2042.06	197
2042.78	447		2042.78	262		2042.17	191
2042.88	452		2042.88	257		2042.27	197
2042.99	458		2042.99	248		2042.37	210
2043.09	432		2043.09	235		2042.48	185
2043.19	409		2043.19	228		2042.58	185
2043.3	404		2043.3	217		2042.69	195
2043.4	410		2043.4	195		2042.79	208
2043.51	411		2043.51	168		2042.89	218
2043.61	403		2043.61	167		2043	213
2043.71	410		2043.71	175		2043.1	201
2043.82	439		2043.82	170		2043.21	199
2043.92	470		2043.92	181		2043.31	194
2044.03	503		2044.03	182		2043.41	174
2044.13	500		2044.13	183		2043.52	196
2044.23	473		2044.23	185		2043.62	199
2044.34	454		2044.34	211		2043.72	188
2044.44	435		2044.44	221		2043.83	179
2044.55	431		2044.55	222		2043.93	190
2044.65	419		2044.65	219		2044.04	198
2044.75	404		2044.75	231		2044.14	200
2044.86	400		2044.86	222		2044.24	203
2044.96	381		2044.96	239		2044.35	198
2045.07	371		2045.07	223		2044.45	215
2045.17	420		2045.17	217		2044.56	218
2045.27	433		2045.27	235		2044.66	205
2045.38	405		2045.38	242		2044.77	203
2045.48	390		2045.48	233		2044.87	208
2045.59	371		2045.59	214		2044.97	205
2045.69	360		2045.69	204		2045.08	195
2045.79	372		2045.79	199		2045.18	204
2045.9	371		2045.9	213		2045.28	222
2046	377		2046	216		2045.39	222
2046.11	371		2046.11	201		2045.49	210
2046.21	357		2046.21	195		2045.6	207
2046.31	361		2046.31	199		2045.7	223
2046.42	373		2046.42	202		2045.8	219
2046.52	404		2046.52	206		2045.91	215
2046.63	445		2046.63	201		2046.01	220
2046.73	470		2046.73	182		2046.12	220
2046.83	472		2046.83	198		2046.22	239
2046.94	441		2046.94	197		2046.32	256
2047.04	436		2047.04	211		2046.43	246
2047.15	438		2047.15	220		2046.53	245
2047.25	467		2047.25	225		2046.64	255
2047.35	506		2047.35	214		2046.74	250
2047.46	534		2047.46	201		2046.84	258
2047.56	552		2047.56	188		2046.95	247
2047.67	567		2047.67	169		2047.05	269
2047.77	560		2047.77	157		2047.16	267
2047.88	563		2047.88	143		2047.26	260
2047.98	543		2047.98	151		2047.36	271
2048.08	518		2048.08	169		2047.47	269
2048.19	513		2048.19	161		2047.57	261
2048.29	508		2048.29	183		2047.68	265
2048.39	484		2048.39	190		2047.78	272
2048.5	449		2048.5	170		2047.88	263
2048.6	429		2048.6	158		2047.99	253
2048.71	405		2048.71	169		2048.09	238
2048.81	381		2048.81	194		2048.2	213
2048.91	372		2048.91	191		2048.3	204
2049.02	369		2049.02	188		2048.4	203
2049.12	345		2049.12	191		2048.51	204
2049.23	338		2049.23	189		2048.61	189
2049.33	343		2049.33	184		2048.72	209
2049.44	358		2049.44	180		2048.82	203
2049.54	367		2049.54	183		2048.93	194
2049.64	382		2049.64	174		2049.03	183
2049.75	359		2049.75	166		2049.13	180
2049.85	380		2049.85	151		2049.24	179
2049.96	410		2049.96	167		2049.34	193
2050.06	425		2050.06	176		2049.45	204
2050.16	431		2050.16	175		2049.55	192
2050.27	424		2050.27	171		2049.65	190
2050.37	419		2050.37	179		2049.76	196
2050.48	419		2050.48	184		2049.86	214
2050.58	411		2050.58	204		2049.97	246
2050.68	423		2050.68	202		2050.07	248
2050.79	438		2050.79	205		2050.17	249
2050.89	440		2050.89	187		2050.28	256
2051	426		2051	185		2050.38	257
2051.1	436		2051.1	184		2050.49	254
2051.2	435		2051.2	181		2050.59	238
2051.31	432		2051.31	177		2050.69	231
2051.41	432		2051.41	179		2050.8	245
2051.52	450		2051.52	175		2050.9	236
2051.62	457		2051.62	180		2051.01	240
2051.73	435		2051.73	190		2051.11	245
2051.83	421		2051.83	202		2051.22	216
2051.93	399		2051.93	190		2051.32	213
2052.04	384		2052.04	186		2051.42	234
2052.14	388		2052.14	208		2051.53	255
2052.25	407		2052.25	215		2051.63	249
2052.35	411		2052.35	208		2051.74	254
2052.45	422		2052.45	197		2051.84	243
2052.56	430		2052.56	196		2051.94	228
2052.66	474		2052.66	191		2052.05	218
2052.77	494		2052.77	191		2052.15	211
2052.87	487		2052.87	196		2052.26	244
2052.98	479		2052.98	188		2052.36	230
2053.08	467		2053.08	192		2052.46	235
2053.18	473		2053.18	206		2052.57	224
2053.29	475		2053.29	190		2052.67	227
2053.39	463		2053.39	187		2052.78	217
2053.5	448		2053.5	167		2052.88	210
2053.6	448		2053.6	165		2052.99	193
2053.7	436		2053.7	160		2053.09	197
2053.81	425		2053.81	164		2053.19	207
2053.91	419		2053.91	145		2053.3	213
2054.02	441		2054.02	167		2053.4	221
2054.12	439		2054.12	168		2053.51	226
2054.23	426		2054.23	166		2053.61	215
2054.33	414		2054.33	181		2053.71	205
2054.43	421		2054.43	196		2053.82	214
2054.54	452		2054.54	190		2053.92	219
2054.64	484		2054.64	198		2054.03	223
2054.75	513		2054.75	179		2054.13	227
2054.85	488		2054.85	176		2054.24	229
2054.96	484		2054.96	188		2054.34	232
2055.06	484		2055.06	189		2054.44	233
2055.16	489		2055.16	205		2054.55	226
2055.27	457		2055.27	206		2054.65	217
2055.37	428		2055.37	186		2054.76	209
2055.48	407		2055.48	176		2054.86	215
2055.58	378		2055.58	167		2054.97	217
2055.68	390		2055.68	166		2055.07	218
2055.79	380		2055.79	179		2055.17	217
2055.89	368		2055.89	182		2055.28	221
2056	373		2056	155		2055.38	227
2056.1	370		2056.1	153		2055.49	229
2056.21	349		2056.21	143		2055.59	238
2056.31	340		2056.31	161		2055.69	230
2056.41	363		2056.41	154		2055.8	233
2056.52	385		2056.52	144		2055.9	211
2056.62	400		2056.62	141		2056.01	213
2056.73	388		2056.73	143		2056.11	212
2056.83	365		2056.83	158		2056.22	209
2056.94	366		2056.94	180		2056.32	218
2057.04	397		2057.04	192		2056.42	251
2057.14	435		2057.14	175		2056.53	256
2057.25	440		2057.25	177		2056.63	247
2057.35	441		2057.35	180		2056.74	236
2057.46	433		2057.46	204		2056.84	223
2057.56	438		2057.56	205		2056.95	229
2057.67	461		2057.67	191		2057.05	233
2057.77	461		2057.77	194		2057.15	221
2057.88	457		2057.88	185		2057.26	221
2057.98	484		2057.98	159		2057.36	225
2058.08	511		2058.08	160		2057.47	217
2058.19	507		2058.19	159		2057.57	249
2058.29	495		2058.29	161		2057.68	262
2058.4	510		2058.4	154		2057.78	221
2058.5	498		2058.5	154		2057.88	227
2058.61	480		2058.61	161		2057.99	237
2058.71	476		2058.71	155		2058.09	235
2058.81	441		2058.81	168		2058.2	240
2058.92	415		2058.92	186		2058.3	250
2059.02	407		2059.02	190		2058.41	262
2059.13	403		2059.13	192		2058.51	241
2059.23	412		2059.23	184		2058.61	228
2059.34	426		2059.34	164		2058.72	214
2059.44	474		2059.44	160		2058.82	194
2059.54	475		2059.54	147		2058.93	189
2059.65	487		2059.65	130		2059.03	201
2059.75	505		2059.75	109		2059.14	209
2059.86	478		2059.86	100		2059.24	190
2059.96	472		2059.96	105		2059.34	200
2060.07	470		2060.07	118		2059.45	188
2060.17	487		2060.17	122		2059.55	208
2060.28	473		2060.28	131		2059.66	232
2060.38	477		2060.38	132		2059.76	244
2060.48	468		2060.48	128		2059.86	240
2060.59	466		2060.59	140		2059.97	226
2060.69	468		2060.69	140		2060.07	233
2060.8	442		2060.8	142		2060.18	234
2060.9	439		2060.9	154		2060.28	225
2061.01	423		2061.01	169		2060.39	213
2061.11	434		2061.11	168		2060.49	203
2061.21	447		2061.21	153		2060.6	221
2061.32	451		2061.32	145		2060.7	227
2061.42	437		2061.42	163		2060.8	229
2061.53	437		2061.53	147		2060.91	227
2061.63	426		2061.63	152		2061.01	218
2061.74	426		2061.74	171		2061.12	234
2061.84	417		2061.84	191		2061.22	237
2061.95	414		2061.95	210		2061.33	219
2062.05	404		2062.05	217		2061.43	210
2062.15	403		2062.15	193		2061.53	197
2062.26	384		2062.26	180		2061.64	202
2062.36	351		2062.36	165		2061.74	218
2062.47	345		2062.47	166		2061.85	246
2062.57	374		2062.57	184		2061.95	276
2062.68	401		2062.68	199		2062.06	283
2062.78	414		2062.78	203		2062.16	281
2062.89	401		2062.89	185		2062.27	248
2062.99	420		2062.99	165		2062.37	234
2063.09	423		2063.09	157		2062.47	209
2063.2	439		2063.2	154		2062.58	206
2063.3	461		2063.3	158		2062.68	191
2063.41	475		2063.41	153		2062.79	188
2063.51	495		2063.51	168		2062.89	178
2063.62	552		2063.62	166		2063	198
2063.72	582		2063.72	175		2063.1	214
2063.82	580		2063.82	184		2063.2	214
2063.93	576		2063.93	192		2063.31	197
2064.03	553		2064.03	201		2063.41	185
2064.14	543		2064.14	174		2063.52	170
2064.24	513		2064.24	185		2063.62	185
2064.35	486		2064.35	175		2063.73	189
2064.45	475		2064.45	184		2063.83	176
2064.56	485		2064.56	205		2063.94	161
2064.66	513		2064.66	200		2064.04	149
2064.76	519		2064.76	195		2064.14	128
2064.87	509		2064.87	200		2064.25	131
2064.97	510		2064.97	185		2064.35	127
2065.08	508		2065.08	185		2064.46	130
2065.18	502		2065.18	189		2064.56	165
2065.29	484		2065.29	186		2064.67	184
2065.39	458		2065.39	205		2064.77	202
2065.5	435		2065.5	198		2064.88	215
2065.6	398		2065.6	195		2064.98	264
2065.7	388		2065.7	196		2065.09	252
2065.81	417		2065.81	203		2065.19	247
2065.91	454		2065.91	205		2065.29	223
2066.02	491		2066.02	190		2065.4	233
2066.12	519		2066.12	178		2065.5	222
2066.23	533		2066.23	170		2065.61	218
2066.33	540		2066.33	170		2065.71	250
2066.44	516		2066.44	177		2065.82	239
2066.54	495		2066.54	177		2065.92	210
2066.65	511		2066.65	188		2066.03	201
2066.75	522		2066.75	175		2066.13	205
2066.86	510		2066.86	174		2066.24	216
2066.96	497		2066.96	161		2066.34	220
2067.06	503		2067.06	157		2066.44	211
2067.17	517		2067.17	171		2066.55	205
2067.27	494		2067.27	185		2066.65	235
2067.38	497		2067.38	210		2066.76	225
2067.48	489		2067.48	222		2066.86	236
2067.59	456		2067.59	229		2066.97	222
2067.69	432		2067.69	224		2067.07	235
2067.8	399		2067.8	212		2067.18	218
2067.9	424		2067.9	215		2067.28	219
2068.01	467		2068.01	191		2067.38	235
2068.11	504		2068.11	201		2067.49	213
2068.21	535		2068.21	206		2067.59	214
2068.32	556		2068.32	216		2067.7	209
2068.42	555		2068.42	232		2067.8	203
2068.53	550		2068.53	223		2067.91	208
2068.63	538		2068.63	209		2068.01	216
2068.74	534		2068.74	206		2068.12	241
2068.84	518		2068.84	192		2068.22	240
2068.95	532		2068.95	206		2068.32	228
2069.05	565		2069.05	222		2068.43	250
2069.16	607		2069.16	237		2068.53	260
2069.26	572		2069.26	245		2068.64	263
2069.36	545		2069.36	268		2068.74	242
2069.47	537		2069.47	288		2068.85	243
2069.57	540		2069.57	316		2068.95	263
2069.68	547		2069.68	347		2069.06	279
2069.78	578		2069.78	407		2069.16	289
2069.89	604		2069.89	417		2069.27	332
2069.99	631		2069.99	459		2069.37	350
2070.1	665		2070.1	481		2069.47	360
2070.2	682		2070.2	485		2069.58	384
2070.31	696		2070.31	508		2069.68	393
2070.41	710		2070.41	540		2069.79	399
2070.51	729		2070.51	564		2069.89	434
2070.62	746		2070.62	566		2070	426
2070.72	776		2070.72	585		2070.1	409
2070.83	806		2070.83	590		2070.21	434
2070.93	831		2070.93	547		2070.31	432
2071.04	822		2071.04	545		2070.42	432
2071.14	794		2071.14	550		2070.52	474
2071.25	773		2071.25	561		2070.63	507
2071.35	762		2071.35	588		2070.73	509
2071.46	739		2071.46	606		2070.84	448
2071.56	726		2071.56	587		2070.94	432
2071.67	722		2071.67	587		2071.04	416
2071.77	715		2071.77	534		2071.15	390
2071.88	687		2071.88	495		2071.25	398
2071.98	671		2071.98	482		2071.36	409
2072.08	645		2072.08	490		2071.46	411
2072.19	645		2072.19	483		2071.57	393
2072.29	671		2072.29	485		2071.67	377
2072.4	694		2072.4	482		2071.78	381
2072.5	739		2072.5	476		2071.88	389
2072.61	770		2072.61	472		2071.99	388
2072.71	732		2072.71	458		2072.09	378
2072.82	686		2072.82	422		2072.2	379
2072.92	669		2072.92	423		2072.3	387
2073.03	660		2073.03	405		2072.41	368
2073.13	591		2073.13	374		2072.51	379
2073.24	573		2073.24	345		2072.61	389
2073.34	530		2073.34	316		2072.72	414
2073.45	519		2073.45	295		2072.82	396
2073.55	511		2073.55	307		2072.93	368
2073.66	490		2073.66	317		2073.03	361
2073.76	443		2073.76	313		2073.14	341
2073.86	396		2073.86	289		2073.24	335
2073.97	387		2073.97	282		2073.35	353
2074.07	358		2074.07	265		2073.45	359
2074.18	390		2074.18	251		2073.56	351
2074.28	403		2074.28	254		2073.66	316
2074.39	441		2074.39	241		2073.76	282
2074.49	466		2074.49	262		2073.87	266
2074.6	461		2074.6	264		2073.97	250
2074.7	447		2074.7	254		2074.08	249
2074.81	443		2074.81	271		2074.18	250
2074.91	443		2074.91	258		2074.29	241
2075.02	428		2075.02	254		2074.39	237
2075.12	421		2075.12	258		2074.5	230
2075.22	423		2075.22	264		2074.6	248
2075.33	422		2075.33	279		2074.71	253
2075.43	425		2075.43	269		2074.81	259
2075.54	425		2075.54	244		2074.92	276
2075.64	413		2075.64	220		2075.02	257
2075.75	393		2075.75	222		2075.13	249
2075.85	382		2075.85	220		2075.23	255
2075.96	359		2075.96	210		2075.34	246
2076.06	345		2076.06	190		2075.44	233
2076.17	356		2076.17	174		2075.55	218
2076.27	347		2076.27	166		2075.65	207
2076.38	337		2076.38	172		2075.76	190
2076.48	318		2076.48	189		2075.86	193
2076.59	290		2076.59	212		2075.96	192
2076.69	328		2076.69	209		2076.07	197
2076.8	359		2076.8	203		2076.17	199
2076.9	361		2076.9	192		2076.28	219
2077.01	360		2077.01	205		2076.38	218
2077.11	359		2077.11	218		2076.49	209
2077.22	359		2077.22	205		2076.59	193
2077.32	373		2077.32	203		2076.7	182
2077.43	373		2077.43	190		2076.8	186
2077.53	384		2077.53	200		2076.91	176
2077.64	407		2077.64	181		2077.01	175
2077.74	424		2077.74	177		2077.12	191
2077.84	421		2077.84	173		2077.22	205
2077.95	429		2077.95	168		2077.33	210
2078.05	442		2078.05	187		2077.43	211
2078.16	440		2078.16	170		2077.54	209
2078.26	461		2078.26	180		2077.64	201
2078.37	456		2078.37	185		2077.74	204
2078.47	442		2078.47	178		2077.85	207
2078.58	439		2078.58	178		2077.95	194
2078.68	419		2078.68	190		2078.06	207
2078.79	408		2078.79	171		2078.16	198
2078.89	391		2078.89	168		2078.27	197
2079	405		2079	157		2078.37	191
2079.1	403		2079.1	163		2078.48	201
2079.21	388		2079.21	189		2078.58	206
2079.31	401		2079.31	170		2078.69	200
2079.42	428		2079.42	152		2078.79	192
2079.52	455		2079.52	164		2078.9	200
2079.63	478		2079.63	176		2079	200
2079.73	465		2079.73	164		2079.11	202
2079.84	465		2079.84	171		2079.21	202
2079.94	464		2079.94	161		2079.32	216
2080.05	482		2080.05	154		2079.42	215
2080.15	456		2080.15	141		2079.53	235
2080.26	458		2080.26	132		2079.63	212
2080.36	461		2080.36	125		2079.74	206
2080.47	461		2080.47	118		2079.84	209
2080.57	450		2080.57	117		2079.95	204
2080.68	450		2080.68	130		2080.05	215
2080.78	502		2080.78	131		2080.16	225
2080.89	541		2080.89	125		2080.26	230
2080.99	546		2080.99	128		2080.37	224
2081.09	539		2081.09	130		2080.47	220
2081.2	527		2081.2	131		2080.58	209
2081.3	505		2081.3	137		2080.68	217
2081.41	507		2081.41	155		2080.78	208
2081.51	497		2081.51	152		2080.89	218
2081.62	490		2081.62	146		2080.99	234
2081.72	490		2081.72	138		2081.1	233
2081.83	470		2081.83	142		2081.2	227
2081.93	442		2081.93	138		2081.31	228
2082.04	456		2082.04	151		2081.41	226
2082.14	465		2082.14	157		2081.52	203
2082.25	452		2082.25	158		2081.62	204
2082.35	438		2082.35	171		2081.73	219
2082.46	431		2082.46	162		2081.83	210
2082.56	453		2082.56	155		2081.94	217
2082.67	453		2082.67	146		2082.04	225
2082.77	453		2082.77	152		2082.15	206
2082.88	449		2082.88	180		2082.25	230
2082.98	439		2082.98	193		2082.36	245
2083.09	410		2083.09	199		2082.46	211
2083.19	398		2083.19	191		2082.57	208
2083.3	384		2083.3	172		2082.67	209
2083.4	359		2083.4	168		2082.78	241
2083.51	327		2083.51	168		2082.88	237
2083.61	319		2083.61	168		2082.99	243
2083.72	298		2083.72	175		2083.09	246
2083.82	287		2083.82	175		2083.2	251
2083.93	293		2083.93	211		2083.3	240
2084.03	305		2084.03	227		2083.41	236
2084.14	320		2084.14	223		2083.51	236
2084.24	344		2084.24	210		2083.62	232
2084.35	340		2084.35	201		2083.72	214
2084.45	332		2084.45	213		2083.83	201
2084.56	350		2084.56	219		2083.93	175
2084.66	345		2084.66	213		2084.04	173
2084.77	354		2084.77	216		2084.14	176
2084.87	349		2084.87	207		2084.25	187
2084.98	335		2084.98	201		2084.35	195
2085.08	350		2085.08	195		2084.46	208
2085.19	362		2085.19	197		2084.56	196
2085.29	408		2085.29	201		2084.67	219
2085.4	420		2085.4	210		2084.77	245
2085.5	448		2085.5	206		2084.88	238
2085.61	482		2085.61	201		2084.98	234
2085.71	505		2085.71	210		2085.09	214
2085.82	487		2085.82	222		2085.19	203
2085.92	463		2085.92	218		2085.3	194
2086.03	485		2086.03	225		2085.4	210
2086.13	497		2086.13	239		2085.51	229
2086.24	474		2086.24	238		2085.61	217
2086.34	456		2086.34	244		2085.72	212
2086.45	442		2086.45	289		2085.82	215
2086.55	440		2086.55	298		2085.93	196
2086.66	432		2086.66	274		2086.03	192
2086.76	414		2086.76	251		2086.14	183
2086.87	373		2086.87	253		2086.24	191
2086.97	370		2086.97	263		2086.35	192
2087.08	365		2087.08	251		2086.45	223
2087.18	376		2087.18	255		2086.56	271
2087.29	369		2087.29	244		2086.66	269
2087.39	370		2087.39	229		2086.77	257
2087.5	373		2087.5	239		2086.87	252
2087.6	356		2087.6	242		2086.98	245
2087.71	361		2087.71	243		2087.08	231
2087.81	359		2087.81	237		2087.19	245
2087.92	343		2087.92	222		2087.29	268
2088.02	326		2088.02	216		2087.4	242
2088.13	330		2088.13	219		2087.5	229
2088.23	358		2088.23	227		2087.61	240
2088.34	364		2088.34	216		2087.71	238
2088.44	374		2088.44	234		2087.82	236
2088.55	391		2088.55	228		2087.92	229
2088.65	414		2088.65	228		2088.03	250
2088.76	417		2088.76	231		2088.13	246
2088.86	393		2088.86	231		2088.24	279
2088.97	391		2088.97	219		2088.34	283
2089.07	363		2089.07	219		2088.45	295
2089.18	372		2089.18	191		2088.55	278
2089.28	373		2089.28	186		2088.66	280
2089.39	371		2089.39	193		2088.76	288
2089.49	369		2089.49	196		2088.87	265
2089.6	355		2089.6	186		2088.97	260
2089.7	341		2089.7	193		2089.08	243
2089.81	379		2089.81	197		2089.18	253
2089.91	424		2089.91	204		2089.29	241
2090.02	434		2090.02	223		2089.39	237
2090.12	409		2090.12	211		2089.5	237
2090.23	414		2090.23	210		2089.6	248
2090.34	480		2090.34	206		2089.71	253
2090.44	521		2090.44	195		2089.81	255
2090.55	523		2090.55	185		2089.92	246
2090.65	486		2090.65	200		2090.02	235
2090.76	492		2090.76	187		2090.13	222
2090.86	540		2090.86	175		2090.23	224
2090.97	568		2090.97	186		2090.34	202
2091.07	583		2091.07	192		2090.44	223
2091.18	561		2091.18	184		2090.55	203
2091.28	539		2091.28	227		2090.65	200
2091.39	543		2091.39	227		2090.76	191
2091.49	590		2091.49	219		2090.86	199
2091.6	603		2091.6	227		2090.97	211
2091.7	579		2091.7	224		2091.07	217
2091.81	566		2091.81	241		2091.18	221
2091.91	554		2091.91	231		2091.28	220
2092.02	534		2092.02	242		2091.39	235
2092.12	491		2092.12	238		2091.49	228
2092.23	470		2092.23	224		2091.6	234
2092.33	455		2092.33	233		2091.71	250
2092.44	415		2092.44	235		2091.81	244
2092.54	371		2092.54	223		2091.92	234
2092.65	362		2092.65	217		2092.02	245
2092.75	355		2092.75	221		2092.13	251
2092.86	395		2092.86	225		2092.23	241
2092.96	402		2092.96	211		2092.34	237
2093.07	395		2093.07	226		2092.44	228
2093.18	383		2093.18	221		2092.55	195
2093.28	384		2093.28	221		2092.65	195
2093.39	419		2093.39	217		2092.76	193
2093.49	455		2093.49	219		2092.86	216
2093.59	478		2093.59	225		2092.97	216
2093.7	495		2093.7	216		2093.07	221
2093.81	520		2093.81	223		2093.18	217
2093.91	571		2093.91	203		2093.28	198
2094.02	593		2094.02	198		2093.39	200
2094.12	631		2094.12	189		2093.49	190
2094.23	664		2094.23	178		2093.6	172
2094.33	666		2094.33	189		2093.7	178
2094.44	633		2094.44	199		2093.81	178
2094.54	617		2094.54	200		2093.91	178
2094.65	601		2094.65	207		2094.02	190
2094.75	580		2094.75	210		2094.12	199
2094.86	581		2094.86	220		2094.23	179
2094.96	608		2094.96	229		2094.34	178
2095.07	623		2095.07	273		2094.44	185
2095.17	594		2095.17	294		2094.55	205
2095.28	572		2095.28	335		2094.65	200
2095.38	571		2095.38	342		2094.76	192
2095.49	564		2095.49	338		2094.86	173
2095.59	585		2095.59	317		2094.97	156
2095.7	606		2095.7	309		2095.07	156
2095.8	607		2095.8	294		2095.18	151
2095.91	632		2095.91	289		2095.28	167
2096.02	621		2096.02	258		2095.39	189
2096.12	617		2096.12	248		2095.49	202
2096.23	632		2096.23	260		2095.6	222
2096.33	645		2096.33	239		2095.7	262
2096.44	634		2096.44	255		2095.81	277
2096.54	638		2096.54	246		2095.91	271
2096.65	696		2096.65	254		2096.02	265
2096.75	717		2096.75	259		2096.12	272
2096.86	718		2096.86	246		2096.23	266
2096.96	726		2096.96	247		2096.33	263
2097.07	755		2097.07	256		2096.44	285
2097.17	749		2097.17	241		2096.55	294
2097.28	748		2097.28	237		2096.65	278
2097.38	728		2097.38	228		2096.76	278
2097.49	727		2097.49	213		2096.86	317
2097.59	707		2097.59	220		2096.97	302
2097.7	663		2097.7	236		2097.07	304
2097.81	637		2097.81	226		2097.18	281
2097.91	631		2097.91	210		2097.28	293
2098.02	604		2098.02	201		2097.39	298
2098.12	600		2098.12	200		2097.49	263
2098.23	629		2098.23	206		2097.6	256
2098.33	652		2098.33	227		2097.7	270
2098.44	614		2098.44	218		2097.81	245
2098.54	578		2098.54	239		2097.91	223
2098.65	554		2098.65	254		2098.02	216
2098.75	546		2098.75	237		2098.12	239
2098.86	561		2098.86	231		2098.23	233
2098.96	560		2098.96	242		2098.34	253
2099.07	560		2099.07	263		2098.44	259
2099.18	567		2099.18	261		2098.55	248
2099.28	591		2099.28	272		2098.65	242
2099.39	593		2099.39	267		2098.76	240
2099.49	573		2099.49	263		2098.86	252
2099.6	572		2099.6	251		2098.97	265
2099.7	569		2099.7	238		2099.07	271
2099.81	552		2099.81	233		2099.18	279
2099.91	550		2099.91	231		2099.28	256
2100.02	557		2100.02	266		2099.39	233
2100.12	550		2100.12	260		2099.49	245
2100.23	580		2100.23	246		2099.6	236
2100.33	597		2100.33	232		2099.7	237
2100.44	587		2100.44	219		2099.81	247
2100.54	558		2100.54	198		2099.91	237
2100.65	523		2100.65	188		2100.02	223
2100.76	521		2100.76	180		2100.12	195
2100.86	514		2100.86	199		2100.23	207
2100.97	512		2100.97	185		2100.34	214
2101.07	510		2101.07	181		2100.44	220
2101.18	499		2101.18	163		2100.55	199
2101.28	508		2101.28	142		2100.65	180
2101.39	555		2101.39	136		2100.76	183
2101.49	564		2101.49	154		2100.86	179
2101.6	548		2101.6	169		2100.97	176
2101.7	562		2101.7	166		2101.07	189
2101.81	567		2101.81	163		2101.18	188
2101.91	576		2101.91	160		2101.28	181
2102.02	590		2102.02	176		2101.39	168
2102.12	621		2102.12	179		2101.49	170
2102.23	627		2102.23	180		2101.6	164
2102.34	642		2102.34	189		2101.71	175
2102.44	642		2102.44	197		2101.81	203
2102.55	618		2102.55	186		2101.92	200
2102.65	612		2102.65	172		2102.02	192
2102.76	610		2102.76	160		2102.13	165
2102.86	588		2102.86	169		2102.23	172
2102.97	526		2102.97	156		2102.34	148
2103.07	481		2103.07	166		2102.44	148
2103.18	468		2103.18	166		2102.55	163
2103.28	463		2103.28	165		2102.65	158
2103.39	455		2103.39	170		2102.76	161
2103.5	466		2103.5	174		2102.86	170
2103.6	480		2103.6	184		2102.97	208
2103.71	513		2103.71	177		2103.08	213
2103.81	506		2103.81	182		2103.18	201
2103.92	487		2103.92	211		2103.29	211
2104.02	487		2104.02	196		2103.39	224
2104.13	493		2104.13	180		2103.5	223
2104.23	480		2104.23	184		2103.6	223
2104.34	472		2104.34	179		2103.71	208
2104.45	443		2104.45	180		2103.81	216
2104.55	458		2104.55	198		2103.92	223
2104.66	453		2104.66	201		2104.03	227
2104.76	443		2104.76	191		2104.13	226
2104.87	453		2104.87	188		2104.24	215
2104.97	461		2104.97	178		2104.34	204
2105.08	479		2105.08	179		2104.45	188
2105.18	470		2105.18	158		2104.55	187
2105.29	426		2105.29	167		2104.66	199
2105.39	383		2105.39	176		2104.76	210
2105.5	380		2105.5	183		2104.87	218
2105.61	448		2105.61	193		2104.97	217
2105.71	501		2105.71	205		2105.08	223
2105.82	544		2105.82	205		2105.18	214
2105.92	561		2105.92	196		2105.29	223
2106.03	605		2106.03	185		2105.4	241
2106.13	607		2106.13	169		2105.5	241
2106.24	602		2106.24	156		2105.61	224
2106.34	638		2106.34	158		2105.71	219
2106.45	651		2106.45	164		2105.82	233
2106.55	625		2106.55	154		2105.92	234
2106.66	581		2106.66	155		2106.03	233
2106.77	543		2106.77	176		2106.14	224
2106.87	506		2106.87	177		2106.24	221
2106.98	457		2106.98	179		2106.35	216
2107.08	423		2107.08	179		2106.45	214
2107.19	423		2107.19	181		2106.56	216
2107.29	407		2107.29	176		2106.66	209
2107.4	391		2107.4	169		2106.77	226
2107.51	369		2107.51	165		2106.87	218
2107.61	358		2107.61	167		2106.98	205
2107.72	354		2107.72	167		2107.08	217
2107.82	368		2107.82	169		2107.19	243
2107.93	347		2107.93	168		2107.3	221
2108.03	323		2108.03	163		2107.4	234
2108.14	294		2108.14	171		2107.51	220
2108.24	277		2108.24	165		2107.61	222
2108.35	269		2108.35	155		2107.72	241
2108.45	278		2108.45	147		2107.82	219
2108.56	288		2108.56	145		2107.93	209
2108.67	280		2108.67	132		2108.03	200
2108.77	300		2108.77	136		2108.14	198
2108.88	318		2108.88	138		2108.24	198
2108.98	355		2108.98	159		2108.35	181
2109.09	346		2109.09	178		2108.46	211
2109.19	332		2109.19	166		2108.56	212
2109.3	306		2109.3	157		2108.67	210
2109.41	304		2109.41	163		2108.77	199
2109.51	331		2109.51	151		2108.88	197
2109.62	396		2109.62	162		2108.98	202
2109.72	446		2109.72	171		2109.09	226
2109.83	466		2109.83	180		2109.2	224
2109.93	496		2109.93	195		2109.3	234
2110.04	524		2110.04	204		2109.41	240
2110.14	532		2110.14	215		2109.51	238
2110.25	532		2110.25	209		2109.62	242
2110.36	540		2110.36	224		2109.72	256
2110.46	535		2110.46	211		2109.83	256
2110.57	514		2110.57	194		2109.93	263
2110.67	492		2110.67	181		2110.04	255
2110.78	474		2110.78	170		2110.15	250
2110.88	461		2110.88	170		2110.25	241
2110.99	481		2110.99	182		2110.36	236
2111.09	500		2111.09	159		2110.46	204
2111.2	499		2111.2	165		2110.57	196
2111.31	509		2111.31	140		2110.67	186
2111.41	513		2111.41	130		2110.78	169
2111.52	502		2111.52	118		2110.89	156
2111.62	497		2111.62	129		2110.99	161
2111.73	487		2111.73	146		2111.1	170
2111.84	488		2111.84	171		2111.2	158
2111.94	536		2111.94	186		2111.31	143
2112.05	562		2112.05	203		2111.41	156
2112.15	579		2112.15	200		2111.52	169
2112.26	570		2112.26	186		2111.62	195
2112.36	561		2112.36	184		2111.73	201
2112.47	553		2112.47	186		2111.84	190
2112.57	548		2112.57	194		2111.94	210
2112.68	560		2112.68	202		2112.05	222
2112.79	596		2112.79	221		2112.15	216
2112.89	587		2112.89	221		2112.26	234
2113	554		2113	222		2112.36	233
2113.1	552		2113.1	212		2112.47	261
2113.21	577		2113.21	204		2112.57	246
2113.31	568		2113.31	199		2112.68	232
2113.42	575		2113.42	186		2112.79	228
2113.53	583		2113.53	196		2112.89	230
2113.63	592		2113.63	188		2113	244
2113.74	636		2113.74	186		2113.1	254
2113.84	626		2113.84	187		2113.21	241
2113.95	577		2113.95	189		2113.32	233
2114.05	551		2114.05	193		2113.42	249
2114.16	538		2114.16	178		2113.53	255
2114.27	540		2114.27	168		2113.63	251
2114.37	570		2114.37	164		2113.74	223
2114.48	599		2114.48	173		2113.84	222
2114.58	585		2114.58	168		2113.95	244
2114.69	575		2114.69	185		2114.05	246
2114.79	524		2114.79	214		2114.16	269
2114.9	492		2114.9	216		2114.27	285
2115.01	492		2115.01	232		2114.37	294
2115.11	465		2115.11	224		2114.48	288
2115.22	443		2115.22	222		2114.58	289
2115.32	431		2115.32	209		2114.69	248
2115.43	417		2115.43	203		2114.8	251
2115.53	424		2115.53	200		2114.9	251
2115.64	419		2115.64	191		2115.01	210
2115.75	430		2115.75	190		2115.11	209
2115.85	473		2115.85	192		2115.22	217
2115.96	495		2115.96	176		2115.32	220
2116.06	530		2116.06	157		2115.43	231
2116.17	554		2116.17	146		2115.53	238
2116.28	572		2116.28	161		2115.64	247
2116.38	595		2116.38	170		2115.75	246
2116.49	593		2116.49	175		2115.85	236
2116.59	584		2116.59	168		2115.96	231
2116.7	600		2116.7	173		2116.06	199
2116.8	600		2116.8	166		2116.17	208
2116.91	564		2116.91	168		2116.28	197
2117.01	511		2117.01	146		2116.38	197
2117.12	456		2117.12	138		2116.49	192
2117.23	407		2117.23	153		2116.59	191
2117.33	400		2117.33	185		2116.7	183
2117.44	386		2117.44	185		2116.8	181
2117.54	399		2117.54	178		2116.91	199
2117.65	418		2117.65	172		2117.01	230
2117.76	408		2117.76	154		2117.12	242
2117.86	390		2117.86	164		2117.23	239
2117.97	362		2117.97	173		2117.33	226
2118.07	370		2118.07	179		2117.44	222
2118.18	368		2118.18	181		2117.54	227
2118.28	367		2118.28	158		2117.65	232
2118.39	411		2118.39	174		2117.76	233
2118.5	461		2118.5	176		2117.86	240
2118.6	480		2118.6	183		2117.97	241
2118.71	472		2118.71	196		2118.07	243
2118.81	477		2118.81	187		2118.18	230
2118.92	461		2118.92	177		2118.28	226
2119.03	433		2119.03	170		2118.39	227
2119.13	408		2119.13	178		2118.5	221
2119.24	406		2119.24	196		2118.6	214
2119.34	414		2119.34	210		2118.71	210
2119.45	423		2119.45	195		2118.81	226
2119.55	426		2119.55	179		2118.92	209
2119.66	431		2119.66	168		2119.03	184
2119.77	437		2119.77	160		2119.13	180
2119.87	465		2119.87	152		2119.24	190
2119.98	449		2119.98	155		2119.34	201
2120.08	404		2120.08	185		2119.45	189
2120.19	389		2120.19	190		2119.55	197
2120.3	389		2120.3	216		2119.66	208
2120.4	405		2120.4	222		2119.77	208
2120.51	415		2120.51	226		2119.87	198
2120.61	445		2120.61	223		2119.98	208
2120.72	459		2120.72	225		2120.08	222
2120.83	470		2120.83	212		2120.19	227
2120.93	463		2120.93	220		2120.3	211
2121.04	485		2121.04	219		2120.4	201
2121.14	487		2121.14	202		2120.51	196
2121.25	474		2121.25	203		2120.61	212
2121.36	500		2121.36	201		2120.72	218
2121.46	529		2121.46	206		2120.82	228
2121.57	534		2121.57	211		2120.93	216
2121.67	529		2121.67	207		2121.04	201
2121.78	514		2121.78	195		2121.14	204
2121.89	529		2121.89	213		2121.25	211
2121.99	503		2121.99	227		2121.35	213
2122.1	503		2122.1	232		2121.46	200
2122.2	476		2122.2	228		2121.57	193
2122.31	463		2122.31	219		2121.67	212
2122.41	463		2122.41	208		2121.78	212
2122.52	466		2122.52	194		2121.88	209
2122.63	467		2122.63	173		2121.99	205
2122.73	461		2122.73	182		2122.1	190
2122.84	452		2122.84	190		2122.2	185
2122.94	442		2122.94	178		2122.31	164
2123.05	448		2123.05	179		2122.41	191
2123.16	447		2123.16	191		2122.52	211
2123.26	506		2123.26	186		2122.62	236
2123.37	551		2123.37	177		2122.73	261
2123.47	543		2123.47	182		2122.84	255
2123.58	518		2123.58	207		2122.94	254
2123.69	511		2123.69	191		2123.05	246
2123.79	538		2123.79	200		2123.16	236
2123.9	570		2123.9	177		2123.26	213
2124	580		2124	174		2123.37	214
2124.11	562		2124.11	148		2123.47	214
2124.22	512		2124.22	141		2123.58	217
2124.32	497		2124.32	137		2123.68	215
2124.43	508		2124.43	140		2123.79	234
2124.53	520		2124.53	130		2123.9	265
2124.64	521		2124.64	123		2124	263
2124.74	495		2124.74	127		2124.11	249
2124.85	496		2124.85	127		2124.21	253
2124.96	492		2124.96	118		2124.32	236
2125.06	473		2125.06	127		2124.43	224
2125.17	475		2125.17	143		2124.53	208
2125.28	481		2125.28	168		2124.64	191
2125.38	533		2125.38	190		2124.74	194
2125.49	532		2125.49	206		2124.85	202
2125.59	520		2125.59	210		2124.96	211
2125.7	500		2125.7	183		2125.06	201
2125.8	485		2125.8	193		2125.17	182
2125.91	469		2125.91	183		2125.27	179
2126.02	455		2126.02	182		2125.38	208
2126.12	434		2126.12	187		2125.49	232
2126.23	456		2126.23	184		2125.59	240
2126.34	465		2126.34	188		2125.7	257
2126.44	502		2126.44	195		2125.8	272
2126.55	526		2126.55	201		2125.91	259
2126.65	524		2126.65	202		2126.02	230
2126.76	518		2126.76	213		2126.12	232
2126.86	513		2126.86	203		2126.23	222
2126.97	539		2126.97	208		2126.33	225
2127.08	529		2127.08	187		2126.44	234
2127.18	496		2127.18	190		2126.55	234
2127.29	492		2127.29	199		2126.65	228
2127.4	499		2127.4	186		2126.76	230
2127.5	509		2127.5	181		2126.86	256
2127.61	529		2127.61	180		2126.97	241
2127.71	525		2127.71	167		2127.08	238
2127.82	536		2127.82	171		2127.18	229
2127.93	524		2127.93	166		2127.29	224
2128.03	517		2128.03	168		2127.39	223
2128.14	521		2128.14	160		2127.5	234
2128.24	515		2128.24	159		2127.61	227
2128.35	518		2128.35	175		2127.71	221
2128.46	561		2128.46	178		2127.82	233
2128.56	559		2128.56	179		2127.92	242
2128.67	539		2128.67	193		2128.03	223
2128.77	512		2128.77	214		2128.14	212
2128.88	527		2128.88	214		2128.24	224
2128.99	557		2128.99	214		2128.35	212
2129.09	565		2129.09	204		2128.45	220
2129.2	549		2129.2	195		2128.56	222
2129.3	531		2129.3	174		2128.67	199
2129.41	554		2129.41	165		2128.77	201
2129.52	574		2129.52	158		2128.88	188
2129.62	567		2129.62	169		2128.99	163
2129.73	567		2129.73	164		2129.09	158
2129.84	561		2129.84	183		2129.2	191
2129.94	578		2129.94	196		2129.3	192
2130.05	567		2130.05	187		2129.41	180
2130.15	560		2130.15	191		2129.51	194
2130.26	552		2130.26	175		2129.62	216
2130.37	565		2130.37	159		2129.73	238
2130.47	568		2130.47	150		2129.83	243
2130.58	541		2130.58	156		2129.94	245
2130.68	543		2130.68	159		2130.05	270
2130.79	544		2130.79	165		2130.15	275
2130.9	535		2130.9	165		2130.26	281
2131	508		2131	149		2130.36	289
2131.11	465		2131.11	181		2130.47	289
2131.22	444		2131.22	195		2130.58	278
2131.32	422		2131.32	198		2130.68	267
2131.43	393		2131.43	205		2130.79	244
2131.53	373		2131.53	203		2130.89	228
2131.64	376		2131.64	209		2131	220
2131.75	385		2131.75	194		2131.11	218
2131.85	390		2131.85	181		2131.21	218
2131.96	408		2131.96	161		2131.32	218
2132.06	424		2132.06	156		2131.43	210
2132.17	422		2132.17	165		2131.53	227
2132.28	393		2132.28	174		2131.64	245
2132.38	378		2132.38	147		2131.74	259
2132.49	371		2132.49	154		2131.85	239
2132.59	355		2132.59	163		2131.96	240
2132.7	371		2132.7	159		2132.06	256
2132.81	366		2132.81	162		2132.17	248
2132.91	349		2132.91	169		2132.27	229
2133.02	353		2133.02	174		2132.38	216
2133.13	377		2133.13	186		2132.49	220
2133.23	399		2133.23	187		2132.59	205
2133.34	393		2133.34	178		2132.7	195
2133.45	383		2133.45	161		2132.8	192
2133.55	395		2133.55	164		2132.91	197
2133.66	444		2133.66	168		2133.02	220
2133.76	475		2133.76	165		2133.12	248
2133.87	484		2133.87	193		2133.23	233
2133.98	482		2133.98	212		2133.34	221
2134.08	495		2134.08	210		2133.44	225
2134.19	510		2134.19	183		2133.55	232
2134.29	499		2134.29	158		2133.66	221
2134.4	477		2134.4	138		2133.76	219
2134.51	475		2134.51	133		2133.87	197
2134.61	444		2134.61	147		2133.97	201
2134.72	428		2134.72	153		2134.08	196
2134.83	407		2134.83	179		2134.19	196
2134.93	406		2134.93	174		2134.29	191
2135.04	403		2135.04	163		2134.4	202
2135.14	404		2135.14	158		2134.5	226
2135.25	401		2135.25	175		2134.61	247
2135.36	410		2135.36	181		2134.72	240
2135.46	412		2135.46	202		2134.82	244
2135.57	428		2135.57	197		2134.93	238
2135.68	442		2135.68	190		2135.03	246
2135.78	433		2135.78	190		2135.14	251
2135.89	431		2135.89	198		2135.25	256
2135.99	449		2135.99	199		2135.35	267
2136.1	458		2136.1	203		2135.46	261
2136.21	452		2136.21	202		2135.57	264
2136.31	452		2136.31	177		2135.67	273
2136.42	438		2136.42	165		2135.78	254
2136.53	424		2136.53	160		2135.89	245
2136.63	423		2136.63	159		2135.99	237
2136.74	432		2136.74	187		2136.1	238
2136.84	412		2136.84	189		2136.2	216
2136.95	398		2136.95	175		2136.31	225
2137.06	407		2137.06	172		2136.42	226
2137.16	402		2137.16	162		2136.52	216
2137.27	395		2137.27	179		2136.63	217
2137.38	382		2137.38	190		2136.74	200
2137.48	356		2137.48	197		2136.84	217
2137.59	359		2137.59	198		2136.95	236
2137.7	361		2137.7	175		2137.05	266
2137.8	370		2137.8	166		2137.16	281
2137.91	364		2137.91	178		2137.27	264
2138.01	361		2138.01	172		2137.37	270
2138.12	352		2138.12	178		2137.48	266
2138.23	367		2138.23	194		2137.59	258
2138.33	357		2138.33	189		2137.69	255
2138.44	352		2138.44	173		2137.8	229
2138.55	357		2138.55	172		2137.9	230
2138.65	387		2138.65	174		2138.01	238
2138.76	419		2138.76	178		2138.12	239
2138.86	422		2138.86	164		2138.22	233
2138.97	442		2138.97	164		2138.33	234
2139.08	462		2139.08	183		2138.44	251
2139.18	496		2139.18	203		2138.54	247
2139.29	507		2139.29	214		2138.65	253
2139.4	501		2139.4	215		2138.76	266
2139.5	488		2139.5	200		2138.86	277
2139.61	456		2139.61	201		2138.97	302
2139.72	443		2139.72	174		2139.07	288
2139.82	428		2139.82	194		2139.18	277
2139.93	423		2139.93	220		2139.29	282
2140.03	444		2140.03	219		2139.39	281
2140.14	459		2140.14	223		2139.5	302
2140.25	452		2140.25	226		2139.61	300
2140.35	462		2140.35	253		2139.71	308
2140.46	488		2140.46	273		2139.82	275
2140.57	540		2140.57	317		2139.92	272
2140.67	555		2140.67	365		2140.03	276
2140.78	586		2140.78	366		2140.14	293
2140.89	609		2140.89	386		2140.24	297
2140.99	618		2140.99	420		2140.35	292
2141.1	585		2141.1	438		2140.46	308
2141.2	578		2141.2	445		2140.56	318
2141.31	602		2141.31	447		2140.67	334
2141.42	645		2141.42	458		2140.78	331
2141.52	674		2141.52	478		2140.88	322
2141.63	688		2141.63	486		2140.99	333
2141.74	693		2141.74	481		2141.09	349
2141.84	725		2141.84	484		2141.2	377
2141.95	764		2141.95	510		2141.31	399
2142.06	770		2142.06	503		2141.41	421
2142.16	809		2142.16	507		2141.52	435
2142.27	846		2142.27	489		2141.63	453
2142.38	810		2142.38	453		2141.73	469
2142.48	793		2142.48	436		2141.84	484
2142.59	767		2142.59	414		2141.95	471
2142.69	721		2142.69	448		2142.05	468
2142.8	691		2142.8	483		2142.16	454
2142.91	650		2142.91	454		2142.26	422
2143.01	649		2143.01	478		2142.37	444
2143.12	717		2143.12	450		2142.48	438
2143.23	736		2143.23	460		2142.58	422
2143.33	719		2143.33	449		2142.69	398
2143.44	696		2143.44	444		2142.8	395
2143.55	738		2143.55	445		2142.9	377
2143.65	780		2143.65	427		2143.01	377
2143.76	804		2143.76	413		2143.12	339
2143.86	790		2143.86	381		2143.22	341
2143.97	778		2143.97	380		2143.33	334
2144.08	745		2144.08	344		2143.43	333
2144.18	754		2144.18	366		2143.54	342
2144.29	741		2144.29	328		2143.65	336
2144.4	763		2144.4	314		2143.76	318
2144.5	741		2144.5	306		2143.86	311
2144.61	713		2144.61	315		2143.97	325
2144.72	684		2144.72	325		2144.07	339
2144.82	698		2144.82	350		2144.18	311
2144.93	680		2144.93	329		2144.29	307
2145.04	639		2145.04	330		2144.39	288
2145.14	604		2145.14	301		2144.5	280
2145.25	572		2145.25	280		2144.61	279
2145.36	550		2145.36	248		2144.71	278
2145.46	523		2145.46	238		2144.82	283
2145.57	510		2145.57	212		2144.93	306
2145.68	501		2145.68	196		2145.03	303
2145.78	508		2145.78	185		2145.14	290
2145.89	495		2145.89	181		2145.24	272
2145.99	449		2145.99	161		2145.35	262
2146.1	442		2146.1	162		2145.46	255
2146.21	450		2146.21	155		2145.56	251
2146.31	429		2146.31	147		2145.67	226
2146.42	414		2146.42	141		2145.78	211
2146.53	414		2146.53	149		2145.88	220
2146.63	423		2146.63	155		2145.99	230
2146.74	426		2146.74	177		2146.1	243
2146.85	385		2146.85	187		2146.2	256
2146.95	363		2146.95	212		2146.31	256
2147.06	365		2147.06	219		2146.42	265
2147.17	388		2147.17	190		2146.52	270
2147.27	419		2147.27	195		2146.63	254
2147.38	397		2147.38	190		2146.74	241
2147.49	385		2147.49	193		2146.84	223
2147.59	377		2147.59	201		2146.95	195
2147.7	351		2147.7	184		2147.06	200
2147.81	344		2147.81	173		2147.16	210
2147.91	346		2147.91	180		2147.27	211
2148.02	333		2148.02	164		2147.38	231
2148.13	359		2148.13	161		2147.48	259
2148.23	381		2148.23	150		2147.59	233
2148.34	375		2148.34	141		2147.7	239
2148.45	380		2148.45	159		2147.8	227
2148.55	414		2148.55	164		2147.91	240
2148.66	429		2148.66	165		2148.01	253
2148.76	422		2148.76	176		2148.12	244
2148.87	444		2148.87	190		2148.23	231
2148.98	458		2148.98	207		2148.33	231
2149.09	472		2149.09	206		2148.44	204
2149.19	485		2149.19	186		2148.55	196
2149.3	537		2149.3	206		2148.65	195
2149.41	545		2149.41	182		2148.76	221
2149.51	524		2149.51	170		2148.87	242
2149.62	522		2149.62	155		2148.97	255
2149.72	511		2149.72	155		2149.08	256
2149.83	510		2149.83	170		2149.19	255
2149.94	498		2149.94	170		2149.29	242
2150.04	496		2150.04	169		2149.4	227
2150.15	471		2150.15	186		2149.51	228
2150.26	476		2150.26	193		2149.61	242
2150.36	462		2150.36	177		2149.72	222
2150.47	443		2150.47	167		2149.83	220
2150.58	444		2150.58	158		2149.93	220
2150.68	444		2150.68	160		2150.04	218
2150.79	420		2150.79	166		2150.15	205
2150.9	403		2150.9	162		2150.25	192
2151	371		2151	170		2150.36	160
2151.11	329		2151.11	175		2150.47	163
2151.22	295		2151.22	173		2150.57	173
2151.32	281		2151.32	182		2150.68	174
2151.43	263		2151.43	186		2150.78	187
2151.54	224		2151.54	202		2150.89	191
2151.64	250		2151.64	199		2151	211
2151.75	246		2151.75	221		2151.11	212
2151.86	252		2151.86	213		2151.21	208
2151.96	278		2151.96	209		2151.32	218
2152.07	350		2152.07	213		2151.43	219
2152.18	387		2152.18	203		2151.53	261
2152.28	408		2152.28	160		2151.64	278
2152.39	425		2152.39	166		2151.74	271
2152.5	404		2152.5	182		2151.85	252
2152.6	370		2152.6	145		2151.96	252
2152.71	355		2152.71	121		2152.07	242
2152.82	363		2152.82	111		2152.17	236
2152.92	369		2152.92	108		2152.28	226
2153.03	395		2153.03	125		2152.39	234
2153.14	422		2153.14	143		2152.49	215
2153.24	407		2153.24	177		2152.6	208
2153.35	383		2153.35	186		2152.7	208
2153.46	373		2153.46	187		2152.81	207
2153.56	369		2153.56	197		2152.92	194
2153.67	405		2153.67	188		2153.03	187
2153.78	410		2153.78	178		2153.13	203
2153.88	384		2153.88	174		2153.24	196
2153.99	354		2153.99	164		2153.34	195
2154.1	327		2154.1	174		2153.45	185
2154.2	319		2154.2	156		2153.56	180
2154.31	294		2154.31	153		2153.66	177
2154.42	316		2154.42	157		2153.77	185
2154.52	325		2154.52	164		2153.88	191
2154.63	310		2154.63	157		2153.99	200
2154.74	320		2154.74	174		2154.09	187
2154.84	384		2154.84	186		2154.2	181
2154.95	461		2154.95	169		2154.3	190
2155.06	484		2155.06	156		2154.41	176
2155.16	459		2155.16	153		2154.52	197
2155.27	446		2155.27	139		2154.62	232
2155.38	439		2155.38	135		2154.73	212
2155.49	443		2155.49	141		2154.84	215
2155.59	449		2155.59	145		2154.95	255
2155.7	469		2155.7	160		2155.05	238
2155.8	442		2155.8	186		2155.16	230
2155.91	445		2155.91	194		2155.27	216
2156.02	443		2156.02	199		2155.37	218
2156.12	442		2156.12	190		2155.48	229
2156.23	458		2156.23	198		2155.59	219
2156.34	459		2156.34	184		2155.69	207
2156.45	511		2156.45	196		2155.8	183
2156.55	557		2156.55	180		2155.91	183
2156.66	564		2156.66	210		2156.01	199
2156.77	557		2156.77	226		2156.12	205
2156.87	578		2156.87	223		2156.23	195
2156.98	592		2156.98	216		2156.33	195
2157.09	609		2157.09	218		2156.44	191
2157.19	630		2157.19	215		2156.55	188
2157.3	623		2157.3	224		2156.65	186
2157.41	626		2157.41	227		2156.76	190
2157.51	603		2157.51	231		2156.87	191
2157.62	569		2157.62	225		2156.97	200
2157.73	541		2157.73	215		2157.08	195
2157.83	518		2157.83	197		2157.19	199
2157.94	519		2157.94	180		2157.29	204
2158.05	502		2158.05	196		2157.4	226
2158.15	498		2158.15	199		2157.51	209
2158.26	445		2158.26	205		2157.61	221
2158.37	420		2158.37	216		2157.72	209
2158.47	406		2158.47	212		2157.83	229
2158.58	445		2158.58	208		2157.93	224
2158.69	483		2158.69	207		2158.04	212
2158.8	475		2158.8	209		2158.15	211
2158.9	471		2158.9	194		2158.26	212
2159.01	442		2159.01	202		2158.36	217
2159.12	417		2159.12	191		2158.47	234
2159.22	402		2159.22	190		2158.57	226
2159.33	398		2159.33	212		2158.68	231
2159.44	414		2159.44	204		2158.79	240
2159.54	402		2159.54	203		2158.9	240
2159.65	367		2159.65	217		2159	234
2159.76	353		2159.76	225		2159.11	250
2159.86	350		2159.86	232		2159.22	251
2159.97	330		2159.97	240		2159.32	266
2160.08	323		2160.08	232		2159.43	287
2160.18	318		2160.18	225		2159.54	312
2160.29	310		2160.29	220		2159.64	321
2160.4	305		2160.4	220		2159.75	318
2160.51	335		2160.51	203		2159.86	328
2160.61	349		2160.61	200		2159.96	304
2160.72	367		2160.72	202		2160.07	316
2160.83	363		2160.83	187		2160.18	301
2160.93	356		2160.93	191		2160.28	286
2161.04	375		2161.04	191		2160.39	276
2161.15	406		2161.15	221		2160.5	270
2161.25	403		2161.25	238		2160.61	287
2161.36	381		2161.36	239		2160.71	275
2161.47	380		2161.47	233		2160.82	252
2161.57	349		2161.57	241		2160.93	257
2161.68	339		2161.68	247		2161.03	257
2161.79	365		2161.79	226		2161.14	233
2161.89	408		2161.89	211		2161.25	231
2162	429		2162	193		2161.35	248
2162.11	404		2162.11	181		2161.46	265
2162.22	410		2162.22	172		2161.57	273
2162.32	422		2162.32	182		2161.67	302
2162.43	412		2162.43	213		2161.78	310
2162.54	388		2162.54	196		2161.89	330
2162.64	369		2162.64	182		2161.99	294
2162.75	385		2162.75	190		2162.1	278
2162.86	380		2162.86	204		2162.21	275
2162.96	373		2162.96	188		2162.32	266
2163.07	370		2163.07	195		2162.42	256
2163.18	352		2163.18	220		2162.53	248
2163.28	385		2163.28	246		2162.64	267
2163.39	441		2163.39	257		2162.74	286
2163.5	502		2163.5	288		2162.85	305
2163.61	520		2163.61	262		2162.96	325
2163.71	554		2163.71	257		2163.06	335
2163.82	557		2163.82	272		2163.17	331
2163.93	549		2163.93	283		2163.28	321
2164.03	593		2164.03	293		2163.39	305
2164.14	595		2164.14	286		2163.49	299
2164.25	584		2164.25	273		2163.6	286
2164.35	600		2164.35	270		2163.7	280
2164.46	598		2164.46	285		2163.81	254
2164.57	579		2164.57	259		2163.92	232
2164.68	557		2164.68	238		2164.03	218
2164.78	563		2164.78	236		2164.13	221
2164.89	572		2164.89	234		2164.24	235
2165	552		2165	238		2164.35	234
2165.1	520		2165.1	260		2164.45	237
2165.21	508		2165.21	278		2164.56	255
2165.32	502		2165.32	277		2164.67	243
2165.42	499		2165.42	290		2164.78	242
2165.53	528		2165.53	287		2164.88	260
2165.64	538		2165.64	260		2164.99	265
2165.74	524		2165.74	243		2165.1	250
2165.85	528		2165.85	229		2165.2	239
2165.96	509		2165.96	214		2165.31	246
2166.07	513		2166.07	215		2165.42	247
2166.17	526		2166.17	194		2165.52	251
2166.28	525		2166.28	180		2165.63	253
2166.39	508		2166.39	204		2165.74	272
2166.49	525		2166.49	211		2165.84	273
2166.6	566		2166.6	226		2165.95	278
2166.71	595		2166.71	256		2166.06	285
2166.82	608		2166.82	261		2166.17	282
2166.92	605		2166.92	257		2166.27	290
2167.03	586		2167.03	228		2166.38	281
2167.14	611		2167.14	221		2166.49	275
2167.24	641		2167.24	227		2166.59	273
2167.35	624		2167.35	215		2166.7	305
2167.46	589		2167.46	195		2166.81	331
2167.56	587		2167.56	201		2166.91	322
2167.67	595		2167.67	174		2167.02	322
2167.78	621		2167.78	170		2167.13	320
2167.89	606		2167.89	169		2167.24	326
2167.99	589		2167.99	184		2167.34	328
2168.1	560		2168.1	185		2167.45	338
2168.21	564		2168.21	175		2167.56	333
2168.31	542		2168.31	187		2167.66	325
2168.42	530		2168.42	192		2167.77	308
2168.53	551		2168.53	189		2167.88	330
2168.64	560		2168.64	197		2167.99	319
2168.74	565		2168.74	214		2168.09	326
2168.85	573		2168.85	238		2168.2	307
2168.96	562		2168.96	255		2168.31	316
2169.06	530		2169.06	249		2168.41	300
2169.17	519		2169.17	252		2168.52	273
2169.28	495		2169.28	242		2168.63	290
2169.39	481		2169.39	230		2168.73	283
2169.49	487		2169.49	213		2168.84	303
2169.6	470		2169.6	189		2168.95	291
2169.71	467		2169.71	168		2169.06	300
2169.81	464		2169.81	157		2169.16	285
2169.92	461		2169.92	169		2169.27	289
2170.03	475		2170.03	171		2169.38	308
2170.13	507		2170.13	187		2169.48	290
2170.24	497		2170.24	189		2169.59	281
2170.35	475		2170.35	186		2169.7	284
2170.46	467		2170.46	190		2169.8	288
2170.56	460		2170.56	188		2169.91	280
2170.67	453		2170.67	162		2170.02	275
2170.78	464		2170.78	161		2170.13	273
2170.88	473		2170.88	163		2170.23	285
2170.99	507		2170.99	160		2170.34	276
2171.1	547		2171.1	170		2170.45	279
2171.21	515		2171.21	162		2170.55	266
2171.31	456		2171.31	173		2170.66	268
2171.42	404		2171.42	169		2170.77	269
2171.53	374		2171.53	158		2170.88	265
2171.63	355		2171.63	153		2170.98	267
2171.74	340		2171.74	163		2171.09	278
2171.85	323		2171.85	169		2171.2	280
2171.96	337		2171.96	165		2171.3	304
2172.06	361		2172.06	163		2171.41	307
2172.17	384		2172.17	167		2171.52	296
2172.28	405		2172.28	186		2171.63	280
2172.38	394		2172.38	199		2171.73	259
2172.49	424		2172.49	194		2171.84	252
2172.6	461		2172.6	218		2171.95	251
2172.71	503		2172.71	216		2172.05	260
2172.81	524		2172.81	207		2172.16	259
2172.92	577		2172.92	213		2172.27	252
2173.03	576		2173.03	208		2172.38	263
2173.13	545		2173.13	192		2172.48	246
2173.24	520		2173.24	179		2172.59	245
2173.35	483		2173.35	189		2172.7	244
2173.46	465		2173.46	189		2172.8	241
2173.56	461		2173.56	192		2172.91	235
2173.67	469		2173.67	195		2173.02	230
2173.78	458		2173.78	176		2173.13	234
2173.89	473		2173.89	161		2173.23	236
2173.99	470		2173.99	183		2173.34	245
2174.1	457		2174.1	180		2173.45	240
2174.21	456		2174.21	173		2173.55	241
2174.31	433		2174.31	171		2173.66	232
2174.42	395		2174.42	175		2173.77	224
2174.53	349		2174.53	184		2173.88	199
2174.64	338		2174.64	186		2173.98	207
2174.74	362		2174.74	180		2174.09	204
2174.85	341		2174.85	196		2174.2	187
2174.96	334		2174.96	199		2174.3	187
2175.06	332		2175.06	222		2174.41	190
2175.17	336		2175.17	210		2174.52	196
2175.28	349		2175.28	194		2174.63	193
2175.39	343		2175.39	169		2174.73	172
2175.49	334		2175.49	166		2174.84	173
2175.6	335		2175.6	166		2174.95	185
2175.71	325		2175.71	164		2175.06	192
2175.82	326		2175.82	178		2175.16	197
2175.92	312		2175.92	161		2175.27	213
2176.03	327		2176.03	146		2175.38	201
2176.14	366		2176.14	154		2175.48	210
2176.24	383		2176.24	143		2175.59	213
2176.35	380		2176.35	144		2175.7	235
2176.46	380		2176.46	165		2175.81	237
2176.57	368		2176.57	169		2175.91	230
2176.67	370		2176.67	169		2176.02	220
2176.78	392		2176.78	158		2176.13	204
2176.89	412		2176.89	157		2176.24	215
2176.99	414		2176.99	158		2176.34	227
2177.1	463		2177.1	163		2176.45	245
2177.21	480		2177.21	172		2176.56	247
2177.32	455		2177.32	180		2176.66	275
2177.42	456		2177.42	200		2176.77	257
2177.53	435		2177.53	207		2176.88	238
2177.64	388		2177.64	211		2176.99	253
2177.75	372		2177.75	209		2177.09	251
2177.85	373		2177.85	200		2177.2	261
2177.96	412		2177.96	221		2177.31	248
2178.07	415		2178.07	211		2177.41	247
2178.18	416		2178.18	228		2177.52	255
2178.28	426		2178.28	247		2177.63	261
2178.39	443		2178.39	249		2177.74	247
2178.5	449		2178.5	256		2177.84	244
2178.6	487		2178.6	272		2177.95	251
2178.71	514		2178.71	268		2178.06	247
2178.82	515		2178.82	269		2178.17	243
2178.93	535		2178.93	246		2178.27	264
2179.03	522		2179.03	240		2178.38	270
2179.14	505		2179.14	245		2178.49	259
2179.25	471		2179.25	227		2178.59	253
2179.36	429		2179.36	212		2178.7	237
2179.46	434		2179.46	222		2178.81	234
2179.57	460		2179.57	210		2178.92	226
2179.68	471		2179.68	218		2179.02	235
2179.78	447		2179.78	221		2179.13	248
2179.89	418		2179.89	223		2179.24	248
2180	424		2180	222		2179.35	254
2180.11	405		2180.11	227		2179.45	247
2180.21	408		2180.21	229		2179.56	244
2180.32	443		2180.32	227		2179.67	242
2180.43	467		2180.43	241		2179.78	232
2180.54	459		2180.54	233		2179.88	218
2180.64	461		2180.64	232		2179.99	234
2180.75	453		2180.75	236		2180.1	242
2180.86	454		2180.86	229		2180.2	243
2180.97	442		2180.97	220		2180.31	264
2181.07	420		2181.07	230		2180.42	262
2181.18	374		2181.18	231		2180.53	280
2181.29	364		2181.29	251		2180.63	288
2181.4	383		2181.4	251		2180.74	294
2181.5	401		2181.5	267		2180.85	276
2181.61	415		2181.61	283		2180.96	255
2181.72	409		2181.72	301		2181.06	257
2181.82	392		2181.82	289		2181.17	253
2181.93	403		2181.93	259		2181.28	237
2182.04	415		2182.04	260		2181.39	225
2182.15	411		2182.15	260		2181.49	211
2182.26	404		2182.26	266		2181.6	192
2182.36	424		2182.36	275		2181.71	192
2182.47	404		2182.47	273		2181.82	176
2182.58	389		2182.58	279		2181.92	187
2182.68	376		2182.68	278		2182.03	191
2182.79	390		2182.79	271		2182.14	186
2182.9	400		2182.9	251		2182.24	199
2183.01	433		2183.01	241		2182.35	214
2183.11	434		2183.11	214		2182.46	235
2183.22	431		2183.22	210		2182.57	265
2183.33	430		2183.33	222		2182.68	260
2183.44	444		2183.44	207		2182.78	255
2183.54	484		2183.54	207		2182.89	257
2183.65	493		2183.65	214		2183	272
2183.76	477		2183.76	215		2183.1	287
2183.87	474		2183.87	224		2183.21	297
2183.97	485		2183.97	220		2183.32	296
2184.08	509		2184.08	230		2183.43	296
2184.19	506		2184.19	213		2183.53	266
2184.3	518		2184.3	213		2183.64	255
2184.4	512		2184.4	208		2183.75	263
2184.51	478		2184.51	187		2183.86	259
2184.62	481		2184.62	195		2183.96	261
2184.73	507		2184.73	204		2184.07	246
2184.83	525		2184.83	216		2184.18	252
2184.94	550		2184.94	216		2184.29	230
2185.05	539		2185.05	235		2184.39	220
2185.16	512		2185.16	250		2184.5	227
2185.26	499		2185.26	245		2184.61	223
2185.37	491		2185.37	243		2184.72	229
2185.48	471		2185.48	230		2184.82	243
2185.59	482		2185.59	213		2184.93	246
2185.69	488		2185.69	187		2185.04	245
2185.8	474		2185.8	161		2185.15	240
2185.91	458		2185.91	152		2185.25	233
2186.02	448		2186.02	154		2185.36	248
2186.12	466		2186.12	151		2185.47	231
2186.23	489		2186.23	141		2185.57	233
2186.34	470		2186.34	136		2185.68	226
2186.45	448		2186.45	153		2185.79	212
2186.55	441		2186.55	156		2185.9	229
2186.66	428		2186.66	158		2186.01	226
2186.77	430		2186.77	164		2186.11	235
2186.88	443		2186.88	173		2186.22	226
2186.98	446		2186.98	169		2186.33	234
2187.09	432		2187.09	182		2186.43	234
2187.2	407		2187.2	195		2186.54	252
2187.31	392		2187.31	191		2186.65	242
2187.41	403		2187.41	189		2186.76	241
2187.52	416		2187.52	195		2186.86	241
2187.63	408		2187.63	223		2186.97	252
2187.74	390		2187.74	234		2187.08	266
2187.84	397		2187.84	215		2187.19	268
2187.95	414		2187.95	211		2187.3	263
2188.06	455		2188.06	206		2187.4	265
2188.17	515		2188.17	206		2187.51	266
2188.27	545		2188.27	216		2187.62	277
2188.38	504		2188.38	223		2187.73	288
2188.49	512		2188.49	212		2187.83	297
2188.6	503		2188.6	225		2187.94	299
2188.7	492		2188.7	250		2188.05	300
2188.81	490		2188.81	250		2188.16	289
2188.92	492		2188.92	245		2188.26	264
2189.03	494		2189.03	235		2188.37	257
2189.13	517		2189.13	217		2188.48	267
2189.24	570		2189.24	203		2188.59	290
2189.35	597		2189.35	208		2188.69	277
2189.46	603		2189.46	200		2188.8	253
2189.57	606		2189.57	175		2188.91	265
2189.67	578		2189.67	159		2189.02	258
2189.78	541		2189.78	138		2189.12	265
2189.89	510		2189.89	131		2189.23	271
2189.99	484		2189.99	149		2189.34	270
2190.1	491		2190.1	143		2189.45	260
2190.21	529		2190.21	144		2189.55	274
2190.32	580		2190.32	134		2189.66	281
2190.43	616		2190.43	126		2189.77	283
2190.53	618		2190.53	135		2189.88	260
2190.64	625		2190.64	140		2189.98	248
2190.75	636		2190.75	145		2190.09	236
2190.86	622		2190.86	171		2190.2	244
2190.96	604		2190.96	178		2190.31	242
2191.07	568		2191.07	184		2190.41	217
2191.18	546		2191.18	169		2190.52	212
2191.29	520		2191.29	167		2190.63	193
2191.39	489		2191.39	160		2190.74	183
2191.5	485		2191.5	154		2190.84	169
2191.61	494		2191.61	163		2190.95	171
2191.72	507		2191.72	170		2191.06	194
2191.82	506		2191.82	181		2191.17	185
2191.93	490		2191.93	186		2191.28	198
2192.04	485		2192.04	191		2191.38	210
2192.15	494		2192.15	184		2191.49	218
2192.26	470		2192.26	168		2191.6	233
2192.36	463		2192.36	183		2191.71	248
2192.47	473		2192.47	183		2191.81	234
2192.58	465		2192.58	174		2191.92	239
2192.69	475		2192.69	180		2192.03	222
2192.79	486		2192.79	176		2192.14	240
2192.9	498		2192.9	163		2192.24	235
2193.01	490		2193.01	158		2192.35	231
2193.12	487		2193.12	166		2192.46	234
2193.22	498		2193.22	175		2192.57	242
2193.33	479		2193.33	165		2192.68	252
2193.44	459		2193.44	174		2192.78	233
2193.55	437		2193.55	177		2192.89	234
2193.66	425		2193.66	173		2193	235
2193.76	412		2193.76	167		2193.11	218
2193.87	421		2193.87	181		2193.21	231
2193.98	425		2193.98	207		2193.32	250
2194.09	428		2194.09	210		2193.43	234
2194.19	419		2194.19	217		2193.54	214
2194.3	439		2194.3	226		2193.64	210
2194.41	453		2194.41	225		2193.75	220
2194.52	460		2194.52	245		2193.86	221
2194.62	440		2194.62	250		2193.97	206
2194.73	423		2194.73	240		2194.07	199
2194.84	437		2194.84	228		2194.18	190
2194.95	454		2194.95	223		2194.29	209
2195.05	456		2195.05	216		2194.4	227
2195.16	495		2195.16	217		2194.51	232
2195.27	529		2195.27	202		2194.61	239
2195.38	555		2195.38	212		2194.72	254
2195.49	526		2195.49	199		2194.83	264
2195.59	519		2195.59	205		2194.94	260
2195.7	510		2195.7	210		2195.04	262
2195.81	499		2195.81	192		2195.15	289
2195.92	492		2195.92	178		2195.26	301
2196.03	486		2196.03	167		2195.37	286
2196.13	468		2196.13	150		2195.47	279
2196.24	421		2196.24	146		2195.58	283
2196.35	359		2196.35	156		2195.69	278
2196.46	341		2196.46	172		2195.8	269
2196.56	352		2196.56	173		2195.91	288
2196.67	369		2196.67	182		2196.01	286
2196.78	387		2196.78	182		2196.12	263
2196.89	364		2196.89	167		2196.23	255
2196.99	346		2196.99	152		2196.34	252
2197.1	376		2197.1	157		2196.44	255
2197.21	383		2197.21	145		2196.55	259
2197.32	398		2197.32	160		2196.66	255
2197.43	408		2197.43	154		2196.77	257
2197.53	415		2197.53	153		2196.88	248
2197.64	393		2197.64	175		2196.98	237
2197.75	386		2197.75	167		2197.09	247
2197.86	411		2197.86	165		2197.2	238
2197.97	433		2197.97	166		2197.31	230
2198.07	430		2198.07	157		2197.41	216
2198.18	440		2198.18	158		2197.52	210
2198.29	431		2198.29	172		2197.63	200
2198.4	471		2198.4	170		2197.74	215
2198.5	504		2198.5	167		2197.84	255
2198.61	513		2198.61	160		2197.95	249
2198.72	506		2198.72	170		2198.06	238
2198.83	472		2198.83	184		2198.17	238
2198.93	458		2198.93	189		2198.28	232
2199.04	439		2199.04	176		2198.38	207
2199.15	442		2199.15	174		2198.49	194
2199.26	449		2199.26	190		2198.6	197
2199.37	437		2199.37	209		2198.71	198
2199.47	430		2199.47	218		2198.82	188
2199.58	414		2199.58	231		2198.92	180
2199.69	408		2199.69	215		2199.03	205
2199.8	403		2199.8	233		2199.14	201
2199.91	389		2199.91	224		2199.25	220
2200.01	393		2200.01	229		2199.35	230
2200.12	401		2200.12	240		2199.46	250
2200.23	420		2200.23	270		2199.57	240
2200.34	439		2200.34	263		2199.68	253
2200.45	469		2200.45	243		2199.78	270
2200.55	523		2200.55	235		2199.89	269
2200.66	512		2200.66	209		2200	265
2200.77	485		2200.77	195		2200.11	269
2200.88	498		2200.88	191		2200.22	258
2200.98	497		2200.98	201		2200.32	230
2201.09	461		2201.09	218		2200.43	217
2201.2	432		2201.2	215		2200.54	233
2201.31	424		2201.31	237		2200.65	211
2201.42	428		2201.42	233		2200.76	217
2201.52	445		2201.52	206		2200.86	210
2201.63	467		2201.63	190		2200.97	209
2201.74	495		2201.74	180		2201.08	207
2201.85	505		2201.85	175		2201.19	194
2201.95	514		2201.95	173		2201.3	187
2202.06	537		2202.06	186		2201.4	197
2202.17	528		2202.17	172		2201.51	209
2202.28	510		2202.28	185		2201.62	211
2202.39	489		2202.39	192		2201.73	223
2202.49	494		2202.49	209		2201.84	233
2202.6	481		2202.6	195		2201.94	226
2202.71	476		2202.71	195		2202.05	225
2202.82	453		2202.82	187		2202.16	221
2202.93	451		2202.93	194		2202.27	213
2203.03	451		2203.03	198		2202.37	214
2203.14	443		2203.14	212		2202.48	230
2203.25	466		2203.25	210		2202.59	233
2203.36	486		2203.36	216		2202.7	222
2203.47	472		2203.47	211		2202.81	223
2203.57	448		2203.57	200		2202.91	203
2203.68	433		2203.68	192		2203.02	227
2203.79	427		2203.79	181		2203.13	224
2203.9	436		2203.9	180		2203.24	230
2204.01	452		2204.01	185		2203.34	213
2204.11	453		2204.11	183		2203.45	232
2204.22	474		2204.22	197		2203.56	229
2204.33	458		2204.33	209		2203.67	227
2204.44	446		2204.44	231		2203.78	226
2204.55	447		2204.55	224		2203.89	247
2204.65	421		2204.65	199		2203.99	270
2204.76	418		2204.76	209		2204.1	278
2204.87	413		2204.87	210		2204.21	261
2204.98	430		2204.98	205		2204.32	256
2205.09	431		2205.09	196		2204.42	250
2205.19	441		2205.19	198		2204.53	233
2205.3	444		2205.3	196		2204.64	235
2205.41	453		2205.41	186		2204.75	235
2205.52	430		2205.52	179		2204.86	236
2205.62	442		2205.62	186		2204.96	262
2205.73	458		2205.73	197		2205.07	257
2205.84	453		2205.84	190		2205.18	247
2205.95	447		2205.95	186		2205.29	235
2206.06	421		2206.06	171		2205.4	245
2206.16	415		2206.16	172		2205.5	246
2206.27	422		2206.27	205		2205.61	228
2206.38	417		2206.38	222		2205.72	232
2206.49	420		2206.49	221		2205.83	210
2206.6	411		2206.6	228		2205.94	208
2206.7	394		2206.7	243		2206.04	224
2206.81	393		2206.81	259		2206.15	214
2206.92	389		2206.92	249		2206.26	230
2207.03	416		2207.03	220		2206.37	249
2207.14	423		2207.14	213		2206.48	245
2207.24	416		2207.24	205		2206.58	248
2207.35	436		2207.35	211		2206.69	244
2207.46	463		2207.46	201		2206.8	240
2207.57	467		2207.57	207		2206.91	222
2207.68	452		2207.68	208		2207.02	240
2207.78	445		2207.78	206		2207.12	234
2207.89	426		2207.89	213		2207.23	230
2208	444		2208	230		2207.34	233
2208.11	461		2208.11	231		2207.45	257
2208.22	464		2208.22	232		2207.56	261
2208.32	467		2208.32	225		2207.66	267
2208.43	455		2208.43	234		2207.77	254
2208.54	445		2208.54	252		2207.88	235
2208.65	439		2208.65	251		2207.99	215
2208.76	462		2208.76	262		2208.1	207
2208.87	475		2208.87	268		2208.2	205
2208.97	470		2208.97	257		2208.31	208
2209.08	456		2209.08	260		2208.42	213
2209.19	438		2209.19	256		2208.53	217
2209.3	467		2209.3	234		2208.64	247
2209.41	494		2209.41	221		2208.74	244
2209.51	535		2209.51	200		2208.85	255
2209.62	529		2209.62	198		2208.96	264
2209.73	515		2209.73	194		2209.07	269
2209.84	479		2209.84	177		2209.18	264
2209.95	445		2209.95	151		2209.28	256
2210.05	419		2210.05	154		2209.39	251
2210.16	407		2210.16	149		2209.5	252
2210.27	390		2210.27	152		2209.61	244
2210.38	377		2210.38	181		2209.72	242
2210.49	364		2210.49	186		2209.82	258
2210.59	357		2210.59	193		2209.93	254
2210.7	365		2210.7	186		2210.04	262
2210.81	354		2210.81	180		2210.15	257
2210.92	376		2210.92	167		2210.26	243
2211.03	406		2211.03	163		2210.36	219
2211.14	398		2211.14	163		2210.47	205
2211.24	406		2211.24	152		2210.58	209
2211.35	393		2211.35	170		2210.69	207
2211.46	365		2211.46	184		2210.8	204
2211.57	354		2211.57	182		2210.91	195
2211.68	354		2211.68	166		2211.01	227
2211.78	390		2211.78	159		2211.12	208
2211.89	398		2211.89	153		2211.23	207
2212	386		2212	140		2211.34	203
2212.11	386		2212.11	123		2211.45	184
2212.22	377		2212.22	130		2211.55	201
2212.32	366		2212.32	136		2211.66	204
2212.43	364		2212.43	157		2211.77	223
2212.54	370		2212.54	168		2211.88	240
2212.65	374		2212.65	174		2211.99	234
2212.76	360		2212.76	177		2212.09	222
2212.87	362		2212.87	177		2212.2	240
2212.97	404		2212.97	176		2212.31	233
2213.08	447		2213.08	186		2212.42	225
2213.19	456		2213.19	194		2212.53	213
2213.3	471		2213.3	198		2212.64	215
2213.41	469		2213.41	188		2212.74	220
[truncated: 82,428 more rows]

## Sheet: Fig.2b
	Fig. 2. Effect of QhpG on QhpD-catalyzed thioether bond formation in QhpC and inter-protein interactions among QhpCDG proteins.
	panel b

## Sheet: Fig.2d
	Fig. 2. Effect of QhpG on QhpD-catalyzed thioether bond formation in QhpC and inter-protein interactions among QhpCDG proteins.
	panel d

## Sheet: Fig.3a
Fig. 3. Product analysis of QhpG reaction.
panel a
QhpCDG, before reaction			QhpCDG, +O2			QhpCG, +O2
m/z	Intensity (arb. units)		m/z	Intensity (arb. units)		m/z	Intensity (arb. units)
299.374	2		299.374	1		300.02	0
299.394	-1		299.394	0		300.04	0
299.414	4		299.414	1		300.06	1
299.433	-2		299.433	0		300.079	0
299.453	3		299.453	4		300.099	1
299.473	-1		299.473	2		300.119	0
299.492	4		299.492	4		300.138	1
299.512	0		299.512	0		300.158	0
299.532	4		299.532	3		300.178	0
299.552	-1		299.552	1		300.197	0
299.571	4		299.571	1		300.217	0
299.591	-2		299.591	0		300.237	0
299.611	2		299.611	2		300.256	0
299.63	-2		299.63	0		300.276	1
299.65	6		299.65	1		300.296	0
299.67	-1		299.67	0		300.315	0
299.69	4		299.69	1		300.335	0
299.709	1		299.709	-1		300.355	0
299.729	2		299.729	1		300.374	0
299.749	-1		299.749	-1		300.394	0
299.768	2		299.768	1		300.414	0
299.788	1		299.788	0		300.434	0
299.808	3		299.808	2		300.453	0
299.828	-2		299.828	0		300.473	0
299.847	3		299.847	2		300.493	0
299.867	-2		299.867	0		300.512	0
299.887	4		299.887	1		300.532	0
299.907	-2		299.907	0		300.552	0
299.926	2		299.926	3		300.571	0
299.946	-1		299.946	2		300.591	0
299.966	2		299.966	1		300.611	0
299.985	0		299.985	1		300.63	0
300.005	2		300.005	3		300.65	0
300.025	-1		300.025	-1		300.67	0
300.045	2		300.045	1		300.69	0
300.064	-1		300.064	1		300.709	1
300.084	2		300.084	2		300.729	0
300.104	-1		300.104	1		300.749	0
300.124	2		300.124	1		300.768	0
300.143	-2		300.143	2		300.788	1
300.163	4		300.163	2		300.808	0
300.183	-1		300.183	0		300.827	0
300.202	3		300.202	1		300.847	1
300.222	-1		300.222	-1		300.867	0
300.242	2		300.242	2		300.887	1
300.262	-2		300.262	-1		300.906	0
300.281	3		300.281	1		300.926	0
300.301	-2		300.301	0		300.946	0
300.321	2		300.321	2		300.965	0
300.341	-2		300.341	1		300.985	0
300.36	2		300.36	4		301.005	0
300.38	-2		300.38	-1		301.024	1
300.4	2		300.4	3		301.044	0
300.42	-2		300.42	0		301.064	0
300.439	3		300.439	1		301.084	1
300.459	1		300.459	-1		301.103	1
300.479	2		300.479	1		301.123	0
300.499	0		300.499	0		301.143	0
300.518	3		300.518	2		301.162	0
300.538	-1		300.538	1		301.182	2
300.558	4		300.558	1		301.202	1
300.578	-1		300.578	0		301.222	0
300.597	2		300.597	1		301.241	0
300.617	0		300.617	0		301.261	0
300.637	3		300.637	3		301.281	0
300.657	-1		300.657	0		301.3	1
300.676	2		300.676	2		301.32	0
300.696	-2		300.696	0		301.34	0
300.716	3		300.716	1		301.36	0
300.736	-2		300.736	1		301.379	0
300.755	2		300.755	3		301.399	0
300.775	-1		300.775	0		301.419	0
300.795	3		300.795	2		301.438	1
300.815	-2		300.815	0		301.458	0
300.834	4		300.834	1		301.478	1
300.854	-2		300.854	-1		301.498	0
300.874	3		300.874	1		301.517	0
300.894	-1		300.894	1		301.537	1
300.913	4		300.913	4		301.557	0
300.933	-1		300.933	1		301.577	0
300.953	2		300.953	2		301.596	0
300.973	-2		300.973	-1		301.616	1
300.992	2		300.992	2		301.636	0
301.012	0		301.012	1		301.655	0
301.032	2		301.032	2		301.675	0
301.052	-1		301.052	0		301.695	0
301.072	3		301.072	1		301.715	0
301.091	-2		301.091	1		301.734	0
301.111	2		301.111	1		301.754	0
301.131	0		301.131	0		301.774	0
301.151	2		301.151	2		301.794	0
301.17	-2		301.17	0		301.813	0
301.19	2		301.19	1		301.833	0
301.21	-1		301.21	0		301.853	0
301.23	2		301.23	2		301.873	0
301.249	-2		301.249	2		301.892	0
301.269	2		301.269	3		301.912	0
301.289	1		301.289	1		301.932	0
301.309	2		301.309	3		301.951	0
301.329	-2		301.329	0		301.971	0
301.348	3		301.348	1		301.991	0
301.368	-2		301.368	-1		302.011	0
301.388	4		301.388	1		302.03	0
301.408	3		301.408	0		302.05	0
301.427	3		301.427	1		302.07	0
301.447	-1		301.447	-1		302.09	0
301.467	3		301.467	1		302.109	0
301.487	-1		301.487	-1		302.129	1
301.507	3		301.507	1		302.149	0
301.526	1		301.526	-1		302.169	0
301.546	2		301.546	4		302.188	0
301.566	-2		301.566	-1		302.208	1
301.586	5		301.586	2		302.228	0
301.605	-2		301.605	-1		302.248	0
301.625	2		301.625	3		302.267	0
301.645	-1		301.645	-1		302.287	0
301.665	2		301.665	1		302.307	0
301.685	1		301.685	0		302.327	0
301.704	3		301.704	2		302.346	0
301.724	0		301.724	0		302.366	0
301.744	3		301.744	5		302.386	0
301.764	-2		301.764	1		302.406	0
301.784	7		301.784	1		302.425	0
301.803	-1		301.803	1		302.445	0
301.823	3		301.823	3		302.465	1
301.843	0		301.843	0		302.485	0
301.863	3		301.863	2		302.504	0
301.882	0		301.882	1		302.524	0
301.902	3		301.902	2		302.544	0
301.922	-1		301.922	-1		302.564	0
301.942	5		301.942	2		302.583	0
301.962	-2		301.962	-1		302.603	0
301.981	2		301.981	3		302.623	1
302.001	0		302.001	0		302.643	0
302.021	3		302.021	2		302.663	0
302.041	-1		302.041	-1		302.682	0
302.061	5		302.061	2		302.702	0
302.08	-1		302.08	-1		302.722	0
302.1	3		302.1	3		302.742	0
302.12	-2		302.12	2		302.761	0
302.14	3		302.14	1		302.781	0
302.16	-2		302.16	-1		302.801	0
302.179	3		302.179	3		302.821	0
302.199	-1		302.199	1		302.84	0
302.219	2		302.219	3		302.86	0
302.239	-2		302.239	-1		302.88	1
302.259	3		302.259	2		302.9	0
302.278	-2		302.278	-1		302.919	0
302.298	4		302.298	2		302.939	0
302.318	-2		302.318	0		302.959	0
302.338	2		302.338	2		302.979	0
302.358	0		302.358	0		302.999	0
302.377	2		302.377	1		303.018	0
302.397	-1		302.397	-1		303.038	0
302.417	3		302.417	1		303.058	0
302.437	-1		302.437	-1		303.078	1
302.457	2		302.457	1		303.097	0
302.477	-1		302.477	0		303.117	0
302.496	2		302.496	3		303.137	0
302.516	-1		302.516	-1		303.157	0
302.536	2		302.536	2		303.177	1
302.556	-2		302.556	0		303.196	0
302.576	2		302.576	1		303.216	1
302.595	0		302.595	-1		303.236	0
302.615	3		302.615	3		303.256	0
302.635	-2		302.635	-1		303.275	0
302.655	3		302.655	1		303.295	0
302.675	-1		302.675	-1		303.315	0
302.695	5		302.695	2		303.335	0
302.714	-2		302.714	0		303.355	1
302.734	2		302.734	2		303.374	1
302.754	-1		302.754	2		303.394	1
302.774	2		302.774	2		303.414	0
302.794	-1		302.794	-1		303.434	1
302.813	2		302.813	1		303.454	0
302.833	-1		302.833	1		303.473	0
302.853	3		302.853	1		303.493	0
302.873	0		302.873	0		303.513	0
302.893	3		302.893	3		303.533	0
302.913	0		302.913	-1		303.552	0
302.932	4		302.932	1		303.572	0
302.952	-1		302.952	1		303.592	0
302.972	2		302.972	2		303.612	0
302.992	-2		302.992	0		303.632	0
303.012	2		303.012	1		303.651	1
303.032	1		303.032	-1		303.671	0
303.051	5		303.051	1		303.691	0
303.071	-2		303.071	0		303.711	0
303.091	3		303.091	4		303.731	0
303.111	-1		303.111	-1		303.75	0
303.131	2		303.131	1		303.77	0
303.151	-1		303.151	-1		303.79	0
303.17	2		303.17	2		303.81	0
303.19	1		303.19	-1		303.83	0
303.21	2		303.21	1		303.849	1
303.23	-1		303.23	-1		303.869	1
303.25	2		303.25	1		303.889	0
303.27	-2		303.27	0		303.909	0
303.289	2		303.289	2		303.929	1
303.309	-2		303.309	0		303.948	0
303.329	4		303.329	1		303.968	0
303.349	-2		303.349	2		303.988	0
303.369	5		303.369	2		304.008	0
303.389	-1		303.389	1		304.028	1
303.408	3		303.408	3		304.047	0
303.428	-2		303.428	-1		304.067	1
303.448	2		303.448	2		304.087	0
303.468	-1		303.468	6		304.107	0
303.488	3		303.488	3		304.127	0
303.508	-1		303.508	-1		304.147	0
303.527	3		303.527	1		304.166	0
303.547	-2		303.547	0		304.186	0
303.567	5		303.567	1		304.206	0
303.587	-2		303.587	1		304.226	0
303.607	3		303.607	1		304.246	0
303.627	0		303.627	-1		304.265	0
303.647	6		303.647	1		304.285	0
303.666	-1		303.666	1		304.305	0
303.686	5		303.686	6		304.325	0
303.706	-2		303.706	0		304.345	0
303.726	2		303.726	2		304.364	0
303.746	-2		303.746	2		304.384	0
303.766	3		303.766	1		304.404	1
303.786	-1		303.786	-1		304.424	0
303.805	2		303.805	1		304.444	0
303.825	-2		303.825	-1		304.464	0
303.845	4		303.845	3		304.483	0
303.865	-2		303.865	2		304.503	0
303.885	5		303.885	1		304.523	0
303.905	0		303.905	-1		304.543	1
303.925	2		303.925	1		304.563	0
303.944	-1		303.944	-1		304.583	1
303.964	3		303.964	2		304.602	0
303.984	-1		303.984	0		304.622	0
304.004	2		304.004	1		304.642	0
304.024	-1		304.024	0		304.662	0
304.044	5		304.044	1		304.682	0
304.064	-2		304.064	0		304.701	0
304.083	3		304.083	1		304.721	0
304.103	-1		304.103	-1		304.741	0
304.123	3		304.123	3		304.761	0
304.143	-2		304.143	0		304.781	0
304.163	3		304.163	2		304.801	1
304.183	-2		304.183	0		304.82	0
304.203	2		304.203	1		304.84	0
304.223	0		304.223	3		304.86	0
304.242	2		304.242	3		304.88	1
304.262	-1		304.262	-1		304.9	0
304.282	3		304.282	3		304.92	1
304.302	-2		304.302	-1		304.939	0
304.322	2		304.322	2		304.959	0
304.342	-1		304.342	0		304.979	0
304.362	2		304.362	3		304.999	0
304.381	0		304.381	1		305.019	0
304.401	3		304.401	1		305.039	1
304.421	-1		304.421	-1		305.058	0
304.441	2		304.441	2		305.078	2
304.461	0		304.461	-1		305.098	0
304.481	2		304.481	2		305.118	0
304.501	-2		304.501	0		305.138	0
304.521	3		304.521	2		305.158	2
304.54	-2		304.54	-1		305.178	0
304.56	4		304.56	3		305.197	0
304.58	-1		304.58	-1		305.217	0
304.6	2		304.6	2		305.237	0
304.62	-2		304.62	0		305.257	0
304.64	2		304.64	1		305.277	0
304.66	-1		304.66	1		305.297	0
304.68	2		304.68	2		305.316	0
304.7	-1		304.7	1		305.336	0
304.719	2		304.719	1		305.356	2
304.739	-2		304.739	-1		305.376	0
304.759	4		304.759	1		305.396	0
304.779	0		304.779	-1		305.416	1
304.799	3		304.799	1		305.436	1
304.819	-2		304.819	2		305.455	0
304.839	4		304.839	2		305.475	0
304.859	-2		304.859	-1		305.495	2
304.879	2		304.879	2		305.515	1
304.898	0		304.898	-1		305.535	0
304.918	2		304.918	1		305.555	0
304.938	0		304.938	1		305.575	1
304.958	3		304.958	2		305.594	0
304.978	-2		304.978	0		305.614	0
304.998	3		304.998	1		305.634	1
305.018	-2		305.018	2		305.654	0
305.038	2		305.038	1		305.674	1
305.058	0		305.058	0		305.694	0
305.077	2		305.077	4		305.714	1
305.097	-2		305.097	-1		305.733	0
305.117	4		305.117	1		305.753	0
305.137	-2		305.137	0		305.773	0
305.157	4		305.157	1		305.793	1
305.177	2		305.177	0		305.813	0
305.197	2		305.197	3		305.833	0
305.217	-1		305.217	-1		305.853	1
305.237	4		305.237	1		305.873	0
305.257	-1		305.257	-1		305.892	1
305.276	2		305.276	3		305.912	0
305.296	-1		305.296	-1		305.932	1
305.316	3		305.316	2		305.952	0
305.336	1		305.336	0		305.972	0
305.356	3		305.356	1		305.992	0
305.376	-1		305.376	1		306.012	0
305.396	2		305.396	2		306.031	0
305.416	-2		305.416	-1		306.051	0
305.436	5		305.436	2		306.071	0
305.456	-1		305.456	0		306.091	0
305.476	4		305.476	3		306.111	1
305.495	-1		305.495	0		306.131	0
305.515	5		305.515	3		306.151	0
305.535	-1		305.535	-1		306.171	0
305.555	3		305.555	1		306.19	1
305.575	-2		305.575	-1		306.21	0
305.595	2		305.595	2		306.23	0
305.615	-2		305.615	0		306.25	0
305.635	2		305.635	1		306.27	1
305.655	1		305.655	0		306.29	0
305.675	4		305.675	2		306.31	0
305.695	1		305.695	-1		306.33	0
305.715	2		305.715	2		306.35	1
305.734	0		305.734	0		306.369	0
305.754	2		305.754	2		306.389	0
305.774	-2		305.774	1		306.409	0
305.794	2		305.794	1		306.429	1
305.814	-1		305.814	-1		306.449	0
305.834	2		305.834	2		306.469	0
305.854	2		305.854	0		306.489	1
305.874	2		305.874	2		306.509	0
305.894	-1		305.894	-1		306.529	1
305.914	3		305.914	2		306.548	0
305.934	-2		305.934	-1		306.568	0
305.954	5		305.954	3		306.588	0
305.973	-2		305.973	0		306.608	0
305.993	3		305.993	1		306.628	0
306.013	-1		306.013	0		306.648	1
306.033	2		306.033	2		306.668	0
306.053	-1		306.053	0		306.688	1
306.073	5		306.073	3		306.708	0
306.093	0		306.093	0		306.727	0
306.113	3		306.113	1		306.747	0
306.133	2		306.133	-1		306.767	0
306.153	3		306.153	4		306.787	1
306.173	-1		306.173	0		306.807	0
306.193	2		306.193	2		306.827	0
306.213	-2		306.213	1		306.847	0
306.233	3		306.233	2		306.867	0
306.253	-1		306.253	1		306.887	0
306.272	4		306.272	1		306.907	0
306.292	0		306.292	0		306.926	2
306.312	2		306.312	1		306.946	0
306.332	-2		306.332	0		306.966	0
306.352	6		306.352	1		306.986	0
306.372	-2		306.372	-1		307.006	0
306.392	3		306.392	4		307.026	1
306.412	-2		306.412	0		307.046	0
306.432	3		306.432	3		307.066	0
306.452	-2		306.452	0		307.086	0
306.472	2		306.472	2		307.106	1
306.492	-2		306.492	-1		307.125	0
306.512	2		306.512	1		307.145	0
306.532	-2		306.532	1		307.165	1
306.552	2		306.552	3		307.185	0
306.572	-2		306.572	0		307.205	0
306.592	3		306.592	2		307.225	1
306.611	-2		306.611	-1		307.245	0
306.631	3		306.631	1		307.265	0
306.651	-1		306.651	0		307.285	0
306.671	3		306.671	1		307.305	0
306.691	-1		306.691	-1		307.325	0
306.711	3		306.711	2		307.345	0
306.731	-1		306.731	0		307.364	0
306.751	3		306.751	1		307.384	0
306.771	0		306.771	-1		307.404	2
306.791	3		306.791	2		307.424	0
306.811	-1		306.811	-1		307.444	0
306.831	2		306.831	2		307.464	0
306.851	0		306.851	0		307.484	0
306.871	2		306.871	1		307.504	1
306.891	0		306.891	-1		307.524	0
306.911	2		306.911	1		307.544	1
306.931	-1		306.931	1		307.564	0
306.951	3		306.951	4		307.584	0
306.971	-2		306.971	-1		307.603	0
306.991	2		306.991	2		307.623	0
307.011	-1		307.011	0		307.643	0
307.031	4		307.031	2		307.663	0
307.05	0		307.05	0		307.683	0
307.07	2		307.07	2		307.703	0
307.09	-2		307.09	-1		307.723	0
307.11	5		307.11	1		307.743	1
307.13	-1		307.13	0		307.763	0
307.15	4		307.15	3		307.783	0
307.17	-2		307.17	-1		307.803	0
307.19	3		307.19	2		307.823	0
307.21	-2		307.21	-1		307.843	0
307.23	3		307.23	2		307.863	0
307.25	-2		307.25	-1		307.882	0
307.27	4		307.27	2		307.902	1
307.29	-2		307.29	-1		307.922	0
307.31	2		307.31	2		307.942	1
307.33	1		307.33	0		307.962	0
307.35	3		307.35	1		307.982	0
307.37	-2		307.37	0		308.002	0
307.39	2		307.39	5		308.022	0
307.41	0		307.41	-1		308.042	1
307.43	3		307.43	2		308.062	0
307.45	-1		307.45	1		308.082	0
307.47	4		307.47	2		308.102	0
307.49	-2		307.49	1		308.122	0
307.51	3		307.51	3		308.142	0
307.53	-1		307.53	1		308.162	0
307.55	2		307.55	3		308.182	0
307.57	-1		307.57	-1		308.202	0
307.59	3		307.59	4		308.221	0
307.61	-2		307.61	-1		308.241	0
307.63	3		307.63	1		308.261	0
307.65	-1		307.65	1		308.281	0
307.67	2		307.67	2		308.301	0
307.69	-1		307.69	1		308.321	0
307.71	5		307.71	5		308.341	0
307.73	-2		307.73	0		308.361	0
307.75	3		307.75	1		308.381	0
307.769	-1		307.769	1		308.401	0
307.789	2		307.789	3		308.421	1
307.809	-1		307.809	-1		308.441	0
307.829	2		307.829	1		308.461	0
307.849	-1		307.849	0		308.481	0
307.869	3		307.869	1		308.501	0
307.889	0		307.889	-1		308.521	0
307.909	3		307.909	3		308.541	0
307.929	-1		307.929	4		308.561	0
307.949	6		307.949	3		308.581	0
307.969	-2		307.969	-1		308.601	0
307.989	2		307.989	1		308.62	0
308.009	-2		308.009	0		308.64	0
308.029	3		308.029	2		308.66	0
308.049	-2		308.049	0		308.68	0
308.069	4		308.069	2		308.7	0
308.089	1		308.089	1		308.72	0
308.109	3		308.109	1		308.74	0
308.129	0		308.129	0		308.76	1
308.149	2		308.149	2		308.78	0
308.169	-1		308.169	-1		308.8	0
308.189	3		308.189	1		308.82	0
308.209	0		308.209	1		308.84	0
308.229	3		308.229	1		308.86	0
308.249	0		308.249	0		308.88	0
308.269	2		308.269	1		308.9	0
308.289	1		308.289	1		308.92	0
308.309	2		308.309	3		308.94	0
308.329	-1		308.329	-1		308.96	1
308.349	3		308.349	3		308.98	1
308.369	-1		308.369	0		309	0
308.389	2		308.389	1		309.02	1
308.409	-2		308.409	-1		309.04	0
308.429	3		308.429	2		309.06	0
308.449	-2		308.449	-1		309.08	0
308.469	2		308.469	2		309.1	1
308.489	1		308.489	2		309.12	0
308.509	4		308.509	1		309.14	0
308.529	-2		308.529	0		309.16	1
308.549	2		308.549	3		309.18	0
308.569	-2		308.569	0		309.2	0
308.589	4		308.589	2		309.219	0
308.609	-2		308.609	1		309.239	0
308.629	5		308.629	1		309.259	0
308.649	-2		308.649	-1		309.279	0
308.669	4		308.669	3		309.299	0
308.689	-1		308.689	-1		309.319	0
308.71	4		308.71	2		309.339	0
308.73	-2		308.73	-1		309.359	0
308.75	3		308.75	2		309.379	1
308.77	-1		308.77	0		309.399	1
308.79	4		308.79	2		309.419	0
308.81	-1		308.81	-1		309.439	0
308.83	2		308.83	3		309.459	0
308.85	-1		308.85	-1		309.479	0
308.87	2		308.87	1		309.499	1
308.89	1		308.89	-1		309.519	1
308.91	4		308.91	1		309.539	1
308.93	-1		308.93	-1		309.559	0
308.95	2		308.95	1		309.579	0
308.97	-2		308.97	-1		309.599	0
308.99	2		308.99	2		309.619	0
309.01	-1		309.01	0		309.639	0
309.03	5		309.03	1		309.659	0
309.05	0		309.05	0		309.679	0
309.07	3		309.07	2		309.699	0
309.09	-1		309.09	-1		309.719	0
309.11	2		309.11	1		309.739	0
309.13	0		309.13	1		309.759	1
309.15	4		309.15	1		309.779	0
309.17	-1		309.17	-1		309.799	0
309.19	3		309.19	1		309.819	1
309.21	-2		309.21	-1		309.839	0
309.23	3		309.23	2		309.859	0
309.25	-1		309.25	1		309.879	0
309.27	3		309.27	1		309.899	0
309.29	-1		309.29	-1		309.919	0
309.31	3		309.31	2		309.939	0
309.33	-1		309.33	-1		309.959	0
309.35	4		309.35	2		309.979	0
309.37	-2		309.37	0		309.999	0
309.39	2		309.39	1		310.019	0
309.41	-1		309.41	4		310.039	0
309.43	3		309.43	2		310.059	1
309.451	-1		309.451	-1		310.079	1
309.471	4		309.471	1		310.099	0
309.491	-2		309.491	0		310.119	0
309.511	3		309.511	1		310.139	0
309.531	-1		309.531	0		310.159	1
309.551	4		309.551	1		310.179	0
309.571	-2		309.571	0		310.199	0
309.591	2		309.591	1		310.219	0
309.611	-1		309.611	-1		310.239	0
309.631	3		309.631	1		310.259	0
309.651	2		309.651	0		310.279	0
309.671	3		309.671	1		310.299	1
309.691	-1		309.691	1		310.319	0
309.711	2		309.711	1		310.339	1
309.731	-1		309.731	0		310.359	0
309.751	2		309.751	2		310.379	1
309.771	-2		309.771	0		310.399	0
309.791	6		309.791	1		310.419	0
309.811	-1		309.811	1		310.439	0
309.831	3		309.831	2		310.459	0
309.851	0		309.851	0		310.479	0
309.871	3		309.871	1		310.499	0
309.892	-2		309.892	-1		310.519	3
309.912	5		309.912	2		310.539	0
309.932	-2		309.932	1		310.559	0
309.952	3		309.952	2		310.579	0
309.972	-1		309.972	0		310.599	1
309.992	2		309.992	2		310.619	0
310.012	-2		310.012	0		310.639	1
310.032	2		310.032	3		310.66	1
310.052	-2		310.052	-1		310.68	0
310.072	3		310.072	3		310.7	0
310.092	-2		310.092	3		310.72	0
310.112	3		310.112	1		310.74	0
310.132	0		310.132	0		310.76	0
310.152	3		310.152	3		310.78	0
310.172	-1		310.172	0		310.8	0
310.192	2		310.192	3		310.82	0
310.212	-1		310.212	0		310.84	0
310.233	4		310.233	1		310.86	0
310.253	-1		310.253	0		310.88	0
310.273	2		310.273	3		310.9	0
310.293	-2		310.293	-1		310.92	0
310.313	2		310.313	1		310.94	0
310.333	-1		310.333	1		310.96	0
310.353	3		310.353	1		310.98	0
310.373	-1		310.373	1		311	0
310.393	3		310.393	4		311.02	0
310.413	-2		310.413	1		311.04	0
310.433	2		310.433	2		311.06	0
310.453	-2		310.453	-1		311.08	0
310.473	4		310.473	2		311.1	0
310.493	-2		310.493	-1		311.12	0
310.514	4		310.514	1		311.14	1
310.534	-2		310.534	0		311.16	0
310.554	4		310.554	1		311.18	0
310.574	-1		310.574	-1		311.2	0
310.594	3		310.594	1		311.22	0
310.614	-2		310.614	0		311.24	0
310.634	2		310.634	1		311.261	0
310.654	-2		310.654	0		311.281	0
310.674	3		310.674	1		311.301	0
310.694	-2		310.694	0		311.321	0
310.714	3		310.714	3		311.341	0
310.734	-2		310.734	0		311.361	0
310.754	2		310.754	5		311.381	0
310.775	-1		310.775	0		311.401	0
310.795	3		310.795	2		311.421	0
310.815	-1		310.815	0		311.441	0
310.835	2		310.835	4		311.461	0
310.855	-2		310.855	-1		311.481	1
310.875	2		310.875	2		311.501	0
310.895	-2		310.895	2		311.521	0
310.915	3		310.915	1		311.541	0
310.935	-2		310.935	0		311.561	2
310.955	2		310.955	2		311.581	0
310.975	-2		310.975	-1		311.601	0
310.995	4		310.995	1		311.621	0
311.016	-2		311.016	1		311.641	0
311.036	2		311.036	2		311.662	0
311.056	-1		311.056	-1		311.682	0
311.076	3		311.076	2		311.702	1
311.096	-2		311.096	0		311.722	0
311.116	6		311.116	3		311.742	0
311.136	-1		311.136	0		311.762	0
311.156	3		311.156	1		311.782	0
311.176	0		311.176	-1		311.802	0
311.196	2		311.196	3		311.822	0
311.217	-1		311.217	-1		311.842	0
311.237	4		311.237	1		311.862	1
311.257	-2		311.257	2		311.882	1
311.277	4		311.277	2		311.902	0
311.297	-2		311.297	-1		311.922	0
311.317	3		311.317	1		311.942	0
311.337	-2		311.337	0		311.962	0
311.357	3		311.357	1		311.983	0
311.377	-2		311.377	1		312.003	0
311.397	2		311.397	3		312.023	0
311.418	-2		311.418	0		312.043	0
311.438	4		311.438	1		312.063	0
311.458	-2		311.458	0		312.083	0
311.478	3		311.478	2		312.103	1
311.498	-2		311.498	-1		312.123	0
311.518	2		311.518	1		312.143	1
311.538	-1		311.538	1		312.163	0
311.558	4		311.558	3		312.183	0
311.578	-2		311.578	0		312.203	0
311.598	3		311.598	1		312.223	1
311.619	-1		311.619	-1		312.243	0
311.639	5		311.639	1		312.264	0
311.659	0		311.659	4		312.284	0
311.679	5		311.679	1		312.304	0
311.699	-1		311.699	1		312.324	0
311.719	2		311.719	1		312.344	0
311.739	-1		311.739	0		312.364	0
311.759	4		311.759	2		312.384	0
311.779	-1		311.779	-1		312.404	2
311.8	3		311.8	1		312.424	0
311.82	-1		311.82	-1		312.444	0
311.84	4		311.84	2		312.464	0
311.86	-1		311.86	2		312.484	1
311.88	3		311.88	1		312.504	0
311.9	-2		311.9	-1		312.525	0
311.92	4		311.92	1		312.545	1
311.94	-1		311.94	-1		312.565	0
311.961	2		311.961	2		312.585	0
311.981	-1		311.981	1		312.605	0
312.001	3		312.001	3		312.625	0
312.021	-1		312.021	-1		312.645	1
312.041	4		312.041	3		312.665	0
312.061	1		312.061	0		312.685	0
312.081	2		312.081	4		312.705	1
312.101	-1		312.101	-1		312.725	0
312.122	2		312.122	1		312.746	0
312.142	-1		312.142	-1		312.766	0
312.162	3		312.162	2		312.786	0
312.182	-1		312.182	-1		312.806	0
312.202	5		312.202	2		312.826	0
312.222	-1		312.222	-1		312.846	0
312.242	4		312.242	1		312.866	0
312.262	-2		312.262	-1		312.886	1
312.283	3		312.283	1		312.906	0
312.303	2		312.303	1		312.926	0
312.323	3		312.323	1		312.946	0
312.343	-1		312.343	1		312.967	0
312.363	3		312.363	1		312.987	0
312.383	0		312.383	1		313.007	0
312.403	4		312.403	1		313.027	0
312.423	-2		312.423	-1		313.047	0
312.444	2		312.444	1		313.067	0
312.464	0		312.464	0		313.087	0
312.484	4		312.484	1		313.107	0
312.504	-1		312.504	0		313.127	0
312.524	4		312.524	2		313.147	0
312.544	-1		312.544	0		313.168	0
312.564	3		312.564	1		313.188	0
312.585	1		312.585	1		313.208	0
312.605	3		312.605	1		313.228	1
312.625	0		312.625	-1		313.248	1
312.645	4		312.645	1		313.268	0
312.665	-2		312.665	0		313.288	0
312.685	4		312.685	1		313.308	1
312.705	-1		312.705	0		313.328	0
312.726	3		312.726	1		313.349	0
312.746	-2		312.746	0		313.369	0
312.766	2		312.766	1		313.389	0
312.786	-1		312.786	-1		313.409	0
312.806	2		312.806	3		313.429	0
312.826	-1		312.826	2		313.449	0
312.846	4		312.846	2		313.469	0
312.867	-2		312.867	0		313.489	1
312.887	5		312.887	2		313.509	1
312.907	-2		312.907	1		313.53	1
312.927	3		312.927	1		313.55	0
312.947	-1		312.947	-1		313.57	0
312.967	8		312.967	1		313.59	0
312.988	-2		312.988	1		313.61	0
313.008	3		313.008	1		313.63	0
313.028	-1		313.028	-1		313.65	0
313.048	3		313.048	1		313.67	0
313.068	-1		313.068	0		313.691	0
313.088	2		313.088	1		313.711	0
313.108	-2		313.108	0		313.731	0
313.129	2		313.129	3		313.751	0
313.149	-2		313.149	0		313.771	0
313.169	2		313.169	1		313.791	0
313.189	-1		313.189	0		313.811	0
313.209	2		313.209	4		313.831	0
313.229	-1		313.229	-1		313.852	0
313.25	2		313.25	5		313.872	0
313.27	0		313.27	-1		313.892	1
313.29	2		313.29	2		313.912	0
313.31	-1		313.31	2		313.932	0
313.33	3		313.33	1		313.952	0
313.35	-1		313.35	0		313.972	0
313.371	2		313.371	1		313.992	0
313.391	-1		313.391	-1		314.013	0
313.411	2		313.411	3		314.033	0
313.431	-1		313.431	-1		314.053	0
313.451	3		313.451	3		314.073	1
313.471	-2		313.471	0		314.093	0
313.492	2		313.492	2		314.113	0
313.512	-2		313.512	-1		314.133	0
313.532	2		313.532	1		314.154	0
313.552	1		313.552	-1		314.174	0
313.572	3		313.572	2		314.194	1
313.592	1		313.592	-1		314.214	0
313.613	3		313.613	2		314.234	1
313.633	-1		313.633	1		314.254	1
313.653	2		313.653	2		314.274	0
313.673	-2		313.673	-1		314.295	1
313.693	4		313.693	1		314.315	0
313.714	-2		313.714	0		314.335	0
313.734	2		313.734	2		314.355	0
313.754	0		313.754	-1		314.375	1
313.774	2		313.774	2		314.395	0
313.794	-2		313.794	0		314.415	0
313.814	3		313.814	3		314.436	1
313.835	0		313.835	0		314.456	0
313.855	4		313.855	1		314.476	0
313.875	-2		313.875	0		314.496	0
313.895	3		313.895	3		314.516	0
313.915	-2		313.915	0		314.536	0
313.936	4		313.936	2		314.556	0
313.956	0		313.956	-1		314.577	0
313.976	2		313.976	5		314.597	0
313.996	-2		313.996	1		314.617	1
314.016	2		314.016	2		314.637	0
314.036	-1		314.036	1		314.657	1
314.057	2		314.057	1		314.677	0
314.077	0		314.077	-1		314.697	0
314.097	2		314.097	2		314.718	1
314.117	-1		314.117	0		314.738	1
314.137	4		314.137	2		314.758	0
314.158	-2		314.158	0		314.778	0
314.178	3		314.178	3		314.798	0
314.198	-1		314.198	-1		314.818	0
314.218	3		314.218	1		314.839	0
314.238	-2		314.238	-1		314.859	3
314.259	3		314.259	2		314.879	0
314.279	-2		314.279	-1		314.899	0
314.299	2		314.299	5		314.919	2
314.319	-2		314.319	0		314.939	1
314.339	3		314.339	1		314.96	0
314.36	-1		314.36	0		314.98	0
314.38	4		314.38	3		315	0
314.4	-2		314.4	-1		315.02	0
314.42	2		314.42	2		315.04	0
314.44	-2		314.44	0		315.06	0
314.461	3		314.461	1		315.081	0
314.481	-2		314.481	-1		315.101	1
314.501	2		314.501	2		315.121	0
314.521	-1		314.521	0		315.141	0
314.541	2		314.541	4		315.161	1
314.562	-2		314.562	-1		315.181	0
314.582	4		314.582	1		315.202	0
314.602	-1		314.602	0		315.222	0
314.622	3		314.622	1		315.242	0
314.642	0		314.642	3		315.262	1
314.663	3		314.663	1		315.282	0
314.683	0		314.683	-1		315.302	1
314.703	3		314.703	1		315.323	0
314.723	-1		314.723	0		315.343	0
314.743	5		314.743	1		315.363	0
314.764	-1		314.764	-1		315.383	0
314.784	3		314.784	3		315.403	1
314.804	-1		314.804	1		315.423	0
314.824	2		314.824	3		315.444	0
314.844	1		314.844	0		315.464	1
314.865	4		314.865	1		315.484	0
314.885	-1		314.885	0		315.504	0
314.905	3		314.905	2		315.524	0
314.925	-1		314.925	1		315.545	0
314.946	5		314.946	3		315.565	0
314.966	-1		314.966	-1		315.585	0
314.986	4		314.986	1		315.605	1
315.006	-1		315.006	1		315.625	1
315.026	2		315.026	3		315.645	0
315.047	-1		315.047	0		315.666	0
315.067	2		315.067	3		315.686	0
315.087	-2		315.087	-1		315.706	0
315.107	3		315.107	3		315.726	0
315.128	-2		315.128	0		315.746	0
315.148	5		315.148	1		315.767	0
315.168	1		315.168	1		315.787	0
315.188	2		315.188	2		315.807	0
315.208	-1		315.208	-1		315.827	0
315.229	4		315.229	1		315.847	1
315.249	-2		315.249	-1		315.868	1
315.269	2		315.269	2		315.888	0
315.289	-2		315.289	1		315.908	0
315.31	5		315.31	1		315.928	0
315.33	1		315.33	-1		315.948	0
315.35	3		315.35	4		315.969	0
315.37	0		315.37	-1		315.989	0
315.39	2		315.39	1		316.009	1
315.411	-2		315.411	0		316.029	0
315.431	4		315.431	1		316.049	0
315.451	-1		315.451	-1		316.07	0
315.471	4		315.471	1		316.09	1
315.492	-1		315.492	-1		316.11	1
315.512	3		315.512	2		316.13	1
315.532	0		315.532	-1		316.15	0
315.552	3		315.552	2		316.171	0
315.573	-1		315.573	-1		316.191	0
315.593	4		315.593	1		316.211	1
315.613	-1		315.613	-1		316.231	0
315.633	3		315.633	4		316.251	0
315.654	0		315.654	-1		316.272	1
315.674	2		315.674	1		316.292	0
315.694	-2		315.694	-1		316.312	0
315.714	2		315.714	1		316.332	0
315.735	-2		315.735	0		316.352	0
315.755	2		315.755	2		316.373	0
315.775	1		315.775	-1		316.393	0
315.795	2		315.795	3		316.413	0
315.815	-2		315.815	0		316.433	0
315.836	2		315.836	1		316.453	1
315.856	-2		315.856	-1		316.474	1
315.876	6		315.876	2		316.494	0
315.896	-2		315.896	0		316.514	0
315.917	3		315.917	1		316.534	1
315.937	-2		315.937	-1		316.554	0
315.957	3		315.957	2		316.575	0
315.977	-2		315.977	2		316.595	0
315.998	2		315.998	1		316.615	0
316.018	-2		316.018	-1		316.635	0
316.038	4		316.038	1		316.656	0
316.058	-2		316.058	0		316.676	1
316.079	2		316.079	1		316.696	0
316.099	-1		316.099	-1		316.716	0
316.119	2		316.119	1		316.736	0
316.139	-1		316.139	-1		316.757	0
316.16	2		316.16	3		316.777	0
316.18	-2		316.18	-1		316.797	0
316.2	2		316.2	1		316.817	1
316.221	-2		316.221	0		316.838	0
316.241	2		316.241	1		316.858	0
316.261	-2		316.261	0		316.878	0
316.281	4		316.281	2		316.898	1
316.302	-2		316.302	-1		316.918	0
316.322	2		316.322	1		316.939	0
316.342	-2		316.342	1		316.959	0
316.362	4		316.362	2		316.979	0
316.383	-2		316.383	1		316.999	0
316.403	2		316.403	2		317.02	0
316.423	-2		316.423	-1		317.04	0
316.443	4		316.443	3		317.06	0
316.464	-1		316.464	0		317.08	1
316.484	3		316.484	1		317.101	1
316.504	-2		316.504	0		317.121	1
316.524	2		316.524	2		317.141	0
316.545	0		316.545	0		317.161	1
316.565	2		316.565	1		317.181	0
316.585	-2		316.585	1		317.202	0
316.606	3		316.606	1		317.222	0
316.626	-2		316.626	0		317.242	1
316.646	2		316.646	3		317.262	0
316.666	-1		316.666	-1		317.283	0
316.687	5		316.687	2		317.303	1
316.707	0		316.707	1		317.323	0
316.727	5		316.727	4		317.343	0
316.747	0		316.747	2		317.364	0
316.768	3		316.768	3		317.384	0
316.788	0		316.788	1		317.404	0
316.808	3		316.808	3		317.424	0
316.829	0		316.829	-1		317.445	1
316.849	4		316.849	3		317.465	0
316.869	-2		316.869	-1		317.485	0
316.889	3		316.889	2		317.505	0
316.91	-2		316.91	0		317.526	0
316.93	2		316.93	2		317.546	0
316.95	-1		316.95	1		317.566	0
316.971	4		316.971	1		317.586	0
316.991	-1		316.991	1		317.607	0
317.011	2		317.011	3		317.627	1
317.031	0		317.031	1		317.647	0
317.052	2		317.052	1		317.667	0
317.072	0		317.072	-1		317.688	0
317.092	2		317.092	2		317.708	0
317.112	0		317.112	0		317.728	0
317.133	3		317.133	2		317.748	1
317.153	-2		317.153	0		317.769	1
317.173	4		317.173	1		317.789	0
317.194	-1		317.194	-1		317.809	0
317.214	4		317.214	3		317.829	0
317.234	-2		317.234	-1		317.85	0
317.255	2		317.255	2		317.87	0
317.275	-2		317.275	-1		317.89	0
317.295	2		317.295	1		317.91	0
317.315	-1		317.315	-1		317.931	0
317.336	5		317.336	1		317.951	0
317.356	-2		317.356	0		317.971	0
317.376	4		317.376	2		317.991	0
317.397	-1		317.397	-1		318.012	1
317.417	3		317.417	1		318.032	0
317.437	-1		317.437	-1		318.052	0
317.457	2		317.457	6		318.072	1
317.478	-2		317.478	0		318.093	0
317.498	2		317.498	1		318.113	1
317.518	-1		317.518	-1		318.133	0
317.539	2		317.539	1		318.153	0
317.559	-1		317.559	0		318.174	0
317.579	3		317.579	2		318.194	0
317.6	-1		317.6	-1		318.214	1
317.62	3		317.62	4		318.235	0
317.64	1		317.64	-1		318.255	0
317.66	2		317.66	1		318.275	0
317.681	0		317.681	0		318.295	0
317.701	2		317.701	1		318.316	0
317.721	0		317.721	0		318.336	0
317.742	2		317.742	2		318.356	0
317.762	-1		317.762	-1		318.376	0
317.782	2		317.782	1		318.397	2
317.803	-2		317.803	0		318.417	0
317.823	3		317.823	1		318.437	0
317.843	-1		317.843	0		318.458	0
317.864	3		317.864	4		318.478	1
317.884	-1		317.884	1		318.498	0
317.904	2		317.904	2		318.518	0
317.924	-2		317.924	-1		318.539	0
317.945	2		317.945	1		318.559	0
317.965	-2		317.965	-1		318.579	0
317.985	2		317.985	5		318.599	0
318.006	-1		318.006	0		318.62	0
318.026	4		318.026	4		318.64	0
318.046	-1		318.046	-1		318.66	0
318.067	5		318.067	1		318.681	0
318.087	0		318.087	1		318.701	0
318.107	4		318.107	2		318.721	0
318.128	-1		318.128	-1		318.741	0
318.148	3		318.148	2		318.762	0
318.168	0		318.168	-1		318.782	0
318.189	2		318.189	1		318.802	0
318.209	0		318.209	0		318.823	0
318.229	3		318.229	2		318.843	0
318.25	-2		318.25	1		318.863	2
318.27	4		318.27	1		318.883	0
318.29	-2		318.29	0		318.904	1
318.311	3		318.311	2		318.924	0
318.331	-1		318.331	-1		318.944	1
318.351	3		318.351	1		318.965	1
318.372	-1		318.372	0		318.985	0
318.392	4		318.392	3		319.005	0
318.412	0		318.412	1		319.026	0
318.433	2		318.433	3		319.046	0
318.453	-1		318.453	-1		319.066	0
318.473	3		318.473	2		319.086	1
318.493	-1		318.493	0		319.107	1
318.514	2		318.514	2		319.127	0
318.534	-1		318.534	-1		319.147	0
318.554	2		318.554	1		319.168	0
318.575	-1		318.575	0		319.188	0
318.595	2		318.595	3		319.208	1
318.615	-1		318.615	2		319.228	0
318.636	3		318.636	1		319.249	0
318.656	-1		318.656	-1		319.269	0
318.677	2		318.677	1		319.289	0
318.697	-1		318.697	0		319.31	0
318.717	3		318.717	2		319.33	0
318.738	-2		318.738	-1		319.35	1
318.758	3		318.758	1		319.371	0
318.778	-1		318.778	-1		319.391	0
318.799	4		318.799	1		319.411	0
318.819	-2		318.819	-1		319.432	0
318.839	3		318.839	3		319.452	0
318.86	0		318.86	-1		319.472	0
318.88	5		318.88	1		319.492	0
318.9	-2		318.9	1		319.513	0
318.921	2		318.921	2		319.533	0
318.941	-1		318.941	0		319.553	1
318.961	4		318.961	1		319.574	0
318.982	-2		318.982	0		319.594	0
319.002	2		319.002	2		319.614	0
319.022	0		319.022	0		319.635	0
319.043	4		319.043	2		319.655	2
319.063	-2		319.063	-1		319.675	1
319.083	4		319.083	3		319.696	0
319.104	-1		319.104	-1		319.716	0
319.124	5		319.124	2		319.736	0
319.144	-2		319.144	-1		319.757	0
319.165	6		319.165	4		319.777	0
319.185	-1		319.185	1		319.797	0
319.205	3		319.205	3		319.817	0
319.226	1		319.226	0		319.838	0
319.246	2		319.246	2		319.858	0
319.267	-1		319.267	0		319.878	0
319.287	3		319.287	2		319.899	0
319.307	-2		319.307	-1		319.919	1
319.328	2		319.328	2		319.939	0
319.348	-2		319.348	-1		319.96	0
319.368	3		319.368	1		319.98	0
319.389	-1		319.389	-1		320	1
319.409	3		319.409	2		320.021	0
319.429	-2		319.429	0		320.041	0
319.45	2		319.45	2		320.061	1
319.47	-2		319.47	0		320.082	0
319.49	2		319.49	3		320.102	0
319.511	-2		319.511	-1		320.122	0
319.531	2		319.531	1		320.143	0
319.552	-2		319.552	0		320.163	0
319.572	3		319.572	3		320.183	0
319.592	-2		319.592	0		320.204	0
319.613	5		319.613	3		320.224	0
319.633	-2		319.633	0		320.244	0
319.653	3		319.653	3		320.265	0
319.674	-2		319.674	2		320.285	1
319.694	4		319.694	4		320.305	0
319.715	-1		319.715	0		320.326	0
319.735	2		319.735	1		320.346	1
319.755	-2		319.755	-1		320.366	0
319.776	3		319.776	6		320.387	0
319.796	0		319.796	0		320.407	0
319.816	4		319.816	2		320.427	0
319.837	-2		319.837	0		320.448	0
319.857	4		319.857	4		320.468	0
319.878	-1		319.878	0		320.488	0
319.898	3		319.898	3		320.509	0
319.918	-2		319.918	2		320.529	0
319.939	3		319.939	2		320.549	0
319.959	-2		319.959	0		320.57	0
319.979	4		319.979	3		320.59	0
320	2		320	0		320.61	0
320.02	2		320.02	1		320.631	0
320.041	-2		320.041	0		320.651	0
320.061	2		320.061	2		320.671	1
320.081	1		320.081	0		320.692	0
320.102	2		320.102	2		320.712	0
320.122	0		320.122	-1		320.733	0
320.142	5		320.142	1		320.753	0
320.163	-1		320.163	-1		320.773	0
320.183	3		320.183	1		320.794	1
320.204	-1		320.204	-1		320.814	1
320.224	4		320.224	1		320.834	0
320.244	-2		320.244	2		320.855	0
320.265	2		320.265	3		320.875	0
320.285	-1		320.285	0		320.895	1
320.306	4		320.306	2		320.916	0
320.326	-2		320.326	-1		320.936	0
320.346	3		320.346	1		320.956	1
320.367	-1		320.367	1		320.977	0
320.387	4		320.387	2		320.997	0
320.407	-1		320.407	1		321.017	0
320.428	5		320.428	4		321.038	1
320.448	-1		320.448	1		321.058	0
320.469	3		320.469	4		321.079	0
320.489	0		320.489	0		321.099	0
320.509	3		320.509	3		321.119	0
320.53	-2		320.53	-1		321.14	1
320.55	2		320.55	1		321.16	0
320.571	-1		320.571	1		321.18	0
320.591	3		320.591	1		321.201	0
320.611	-1		320.611	0		321.221	1
320.632	4		320.632	2		321.241	1
320.652	-1		320.652	0		321.262	0
320.673	4		320.673	1		321.282	0
320.693	-2		320.693	-1		321.303	0
320.713	2		320.713	1		321.323	1
320.734	0		320.734	-1		321.343	0
320.754	2		320.754	2		321.364	0
320.775	-1		320.775	0		321.384	1
320.795	3		320.795	2		321.404	0
320.815	-1		320.815	-1		321.425	0
320.836	2		320.836	2		321.445	0
320.856	-1		320.856	0		321.465	0
320.877	3		320.877	1		321.486	0
320.897	-1		320.897	1		321.506	0
320.917	3		320.917	1		321.527	0
320.938	-2		320.938	-1		321.547	0
320.958	2		320.958	2		321.567	0
320.979	1		320.979	-1		321.588	0
320.999	2		320.999	4		321.608	1
321.02	-1		321.02	-1		321.628	0
321.04	2		321.04	1		321.649	1
321.06	-2		321.06	1		321.669	0
321.081	2		321.081	3		321.69	0
321.101	0		321.101	1		321.71	1
321.122	3		321.122	1		321.73	0
321.142	-2		321.142	-1		321.751	0
321.162	3		321.162	1		321.771	0
321.183	-2		321.183	-1		321.792	1
321.203	4		321.203	3		321.812	2
321.224	-1		321.224	-1		321.832	0
321.244	3		321.244	2		321.853	0
321.265	-2		321.265	0		321.873	0
321.285	3		321.285	3		321.893	1
321.305	-1		321.305	-1		321.914	0
321.326	2		321.326	3		321.934	2
321.346	-1		321.346	-1		321.955	0
321.367	4		321.367	1		321.975	0
321.387	-1		321.387	0		321.995	0
321.407	4		321.407	2		322.016	0
321.428	-1		321.428	1		322.036	0
321.448	4		321.448	1		322.057	0
321.469	-2		321.469	-1		322.077	0
321.489	2		321.489	1		322.097	0
321.51	-2		321.51	0		322.118	0
321.53	2		321.53	2		322.138	0
321.55	-2		321.55	0		322.159	0
321.571	2		321.571	1		322.179	0
321.591	1		321.591	-1		322.199	0
321.612	4		321.612	1		322.22	0
321.632	0		321.632	0		322.24	0
321.653	2		321.653	2		322.26	0
321.673	-2		321.673	0		322.281	0
321.693	2		321.693	1		322.301	0
321.714	-1		321.714	0		322.322	1
321.734	4		321.734	1		322.342	0
321.755	-2		321.755	1		322.362	0
321.775	4		321.775	2		322.383	0
321.796	-1		321.796	0		322.403	0
321.816	4		321.816	2		322.424	0
321.837	-1		321.837	0		322.444	0
321.857	5		321.857	2		322.465	0
321.877	-1		321.877	-1		322.485	0
321.898	2		321.898	3		322.505	0
321.918	-1		321.918	-1		322.526	2
321.939	3		321.939	3		322.546	0
321.959	-2		321.959	0		322.567	0
321.98	4		321.98	2		322.587	0
322	-2		322	-1		322.607	0
322.02	3		322.02	1		322.628	0
322.041	-2		322.041	-1		322.648	0
322.061	4		322.061	2		322.669	0
322.082	-2		322.082	-1		322.689	0
322.102	4		322.102	1		322.709	0
322.123	-2		322.123	1		322.73	0
322.143	3		322.143	1		322.75	0
322.164	-1		322.164	-1		322.771	0
322.184	2		322.184	2		322.791	1
322.205	-2		322.205	-1		322.811	0
322.225	3		322.225	2		322.832	0
322.245	-1		322.245	2		322.852	0
322.266	3		322.266	3		322.873	0
322.286	-1		322.286	0		322.893	0
322.307	2		322.307	1		322.914	0
322.327	-2		322.327	0		322.934	0
322.348	4		322.348	2		322.954	0
322.368	-2		322.368	-1		322.975	0
322.389	2		322.389	1		322.995	1
322.409	1		322.409	-1		323.016	1
322.429	3		322.429	4		323.036	0
322.45	-2		322.45	0		323.057	0
322.47	2		322.47	2		323.077	0
322.491	-2		322.491	0		323.097	0
322.511	2		322.511	3		323.118	0
322.532	-1		322.532	0		323.138	0
322.552	2		322.552	2		323.159	0
322.573	-1		322.573	2		323.179	0
322.593	5		322.593	3		323.199	0
322.614	-2		322.614	-1		323.22	0
322.634	3		322.634	2		323.24	0
322.655	-1		322.655	-1		323.261	1
322.675	2		322.675	4		323.281	0
322.695	0		322.695	-1		323.302	0
322.716	3		322.716	3		323.322	1
322.736	-2		322.736	-1		323.342	1
322.757	2		322.757	3		323.363	1
322.777	-1		322.777	1		323.383	0
322.798	3		322.798	1		323.404	0
322.818	-1		322.818	0		323.424	0
322.839	2		322.839	2		323.445	1
322.859	-1		322.859	0		323.465	0
322.88	3		322.88	1		323.486	0
322.9	-2		322.9	-1		323.506	0
322.921	2		322.921	4		323.526	1
322.941	-1		322.941	0		323.547	0
322.962	5		322.962	2		323.567	0
322.982	-1		322.982	-1		323.588	0
323.003	2		323.003	2		323.608	0
323.023	-2		323.023	1		323.629	1
323.043	2		323.043	1		323.649	0
323.064	-1		323.064	-1		323.669	1
323.084	4		323.084	3		323.69	0
323.105	1		323.105	0		323.71	0
323.125	2		323.125	2		323.731	0
323.146	-2		323.146	0		323.751	0
323.166	2		323.166	5		323.772	0
323.187	-2		323.187	-1		323.792	0
323.207	3		323.207	2		323.813	0
323.228	-1		323.228	0		323.833	0
323.248	2		323.248	1		323.853	0
323.269	-2		323.269	0		323.874	0
323.289	3		323.289	2		323.894	0
323.31	0		323.31	1		323.915	2
323.33	2		323.33	1		323.935	0
323.351	0		323.351	-1		323.956	0
323.371	2		323.371	2		323.976	0
323.392	0		323.392	1		323.997	0
323.412	5		323.412	3		324.017	0
323.433	-2		323.433	3		324.038	0
323.453	2		323.453	2		324.058	0
323.474	-2		323.474	-1		324.078	0
323.494	4		323.494	3		324.099	0
323.515	-2		323.515	0		324.119	0
323.535	2		323.535	3		324.14	0
323.556	-1		323.556	1		324.16	0
323.576	2		323.576	2		324.181	0
323.597	1		323.597	-1		324.201	0
323.617	2		323.617	2		324.222	0
323.638	-2		323.638	0		324.242	0
323.658	4		323.658	2		324.263	0
323.679	-2		323.679	2		324.283	0
323.699	4		323.699	4		324.304	0
323.72	-2		323.72	0		324.324	1
323.74	2		323.74	1		324.344	0
323.761	0		323.761	1		324.365	0
323.781	3		323.781	2		324.385	0
323.802	0		323.802	2		324.406	0
323.822	2		323.822	1		324.426	1
323.843	-1		323.843	-1		324.447	0
323.863	2		323.863	2		324.467	0
323.884	-2		323.884	0		324.488	0
323.904	3		323.904	1		324.508	0
323.925	-1		323.925	-1		324.529	0
323.945	3		323.945	2		324.549	0
323.966	-2		323.966	1		324.57	0
323.986	3		323.986	3		324.59	1
324.007	0		324.007	0		324.611	0
324.027	2		324.027	1		324.631	1
324.048	-2		324.048	0		324.651	0
324.068	6		324.068	2		324.672	0
324.089	0		324.089	-1		324.692	0
324.109	4		324.109	3		324.713	0
324.13	-1		324.13	-1		324.733	0
324.15	3		324.15	3		324.754	0
324.171	-2		324.171	0		324.774	0
324.191	3		324.191	2		324.795	0
324.212	-2		324.212	0		324.815	0
324.232	4		324.232	2		324.836	0
324.253	0		324.253	0		324.856	0
324.273	2		324.273	2		324.877	0
324.294	-1		324.294	-1		324.897	0
324.314	4		324.314	2		324.918	1
324.335	-1		324.335	-1		324.938	0
324.355	2		324.355	1		324.959	0
324.376	-2		324.376	0		324.979	0
324.396	2		324.396	1		325	0
324.417	-1		324.417	1		325.02	1
324.437	3		324.437	3		325.041	0
324.458	-1		324.458	-1		325.061	0
324.478	3		324.478	1		325.082	0
324.499	-2		324.499	1		325.102	0
324.519	4		324.519	2		325.123	0
324.54	-1		324.54	1		325.143	0
324.561	3		324.561	2		325.164	0
324.581	1		324.581	-1		325.184	0
324.602	4		324.602	2		325.205	0
324.622	2		324.622	0		325.225	0
324.643	2		324.643	2		325.245	0
324.663	-1		324.663	-1		325.266	0
324.684	3		324.684	2		325.286	0
324.704	-2		324.704	1		325.307	0
324.725	5		324.725	1		325.327	0
324.745	-2		324.745	1		325.348	1
324.766	4		324.766	3		325.368	0
324.786	-1		324.786	0		325.389	0
324.807	3		324.807	1		325.409	0
324.827	-1		324.827	0		325.43	0
324.848	3		324.848	3		325.45	0
324.868	-1		324.868	-1		325.471	0
324.889	3		324.889	1		325.491	0
324.91	-2		324.91	0		325.512	0
324.93	2		324.93	3		325.532	1
324.951	-2		324.951	-1		325.553	1
324.971	3		324.971	3		325.573	0
324.992	0		324.992	0		325.594	0
325.012	4		325.012	3		325.614	0
325.033	-2		325.033	-1		325.635	0
325.053	3		325.053	1		325.655	1
325.074	-2		325.074	-1		325.676	0
325.094	3		325.094	1		325.696	0
325.115	-1		325.115	0		325.717	0
325.135	2		325.135	1		325.738	0
325.156	-1		325.156	-1		325.758	0
325.177	3		325.177	1		325.779	0
325.197	1		325.197	0		325.799	1
325.218	6		325.218	3		325.82	0
325.238	-1		325.238	0		325.84	1
325.259	4		325.259	4		325.861	0
325.279	0		325.279	2		325.881	0
325.3	4		325.3	1		325.902	0
325.32	-1		325.32	-1		325.922	1
325.341	2		325.341	1		325.943	0
325.361	-2		325.361	-1		325.963	0
325.382	3		325.382	1		325.984	0
325.403	-2		325.403	1		326.004	1
325.423	3		325.423	2		326.025	0
325.444	-2		325.444	0		326.045	0
325.464	2		325.464	4		326.066	0
325.485	-2		325.485	1		326.086	0
325.505	3		325.505	2		326.107	0
325.526	0		325.526	0		326.127	0
325.546	2		325.546	2		326.148	0
325.567	-2		325.567	1		326.168	0
325.588	6		325.588	2		326.189	0
325.608	-2		325.608	-1		326.209	0
325.629	6		325.629	1		326.23	0
325.649	-1		325.649	0		326.25	1
325.67	2		325.67	2		326.271	0
325.69	-2		325.69	0		326.291	1
325.711	2		325.711	2		326.312	0
325.731	1		325.731	-1		326.333	0
325.752	3		325.752	1		326.353	0
325.773	-2		325.773	-1		326.374	0
325.793	2		325.793	1		326.394	0
325.814	-1		325.814	2		326.415	0
325.834	3		325.834	1		326.435	0
325.855	-2		325.855	-1		326.456	1
325.875	3		325.875	2		326.476	0
325.896	-1		325.896	-1		326.497	0
325.917	3		325.917	2		326.517	0
325.937	-2		325.937	-1		326.538	1
325.958	4		325.958	1		326.558	0
325.978	-1		325.978	1		326.579	0
325.999	2		325.999	1		326.599	0
326.019	-2		326.019	0		326.62	0
326.04	2		326.04	3		326.641	0
326.061	-2		326.061	2		326.661	1
326.081	2		326.081	2		326.682	0
326.102	-2		326.102	0		326.702	3
326.122	3		326.122	1		326.723	0
326.143	-2		326.143	-1		326.743	0
326.163	2		326.163	1		326.764	0
326.184	0		326.184	1		326.784	1
326.205	2		326.205	4		326.805	0
326.225	-1		326.225	1		326.825	0
326.246	2		326.246	4		326.846	0
326.266	-1		326.266	-1		326.866	0
326.287	3		326.287	1		326.887	0
326.307	-2		326.307	-1		326.908	0
326.328	2		326.328	3		326.928	0
326.349	1		326.349	0		326.949	0
326.369	3		326.369	1		326.969	1
326.39	-2		326.39	-1		326.99	0
326.41	2		326.41	1		327.01	0
326.431	-1		326.431	0		327.031	0
326.451	2		326.451	1		327.051	0
326.472	-1		326.472	0		327.072	0
326.493	4		326.493	1		327.092	0
326.513	0		326.513	0		327.113	0
326.534	2		326.534	1		327.134	0
326.554	-1		326.554	2		327.154	1
326.575	2		326.575	2		327.175	0
326.596	1		326.596	0		327.195	0
326.616	3		326.616	1		327.216	0
326.637	-2		326.637	-1		327.236	0
326.657	3		326.657	3		327.257	0
326.678	-1		326.678	0		327.277	0
326.699	2		326.699	2		327.298	0
326.719	-1		326.719	0		327.319	1
326.74	3		326.74	1		327.339	0
326.76	-1		326.76	-1		327.36	0
326.781	3		326.781	1		327.38	0
326.802	1		326.802	-1		327.401	0
326.822	3		326.822	2		327.421	0
326.843	0		326.843	0		327.442	0
326.863	3		326.863	1		327.463	0
326.884	-2		326.884	0		327.483	1
326.904	2		326.904	1		327.504	0
326.925	-2		326.925	-1		327.524	1
326.946	2		326.946	3		327.545	0
326.966	-2		326.966	-1		327.565	0
326.987	4		326.987	1		327.586	0
327.007	-2		327.007	1		327.606	0
327.028	3		327.028	3		327.627	1
327.049	-2		327.049	-1		327.648	0
327.069	3		327.069	2		327.668	0
327.09	-1		327.09	-1		327.689	0
327.111	3		327.111	3		327.709	0
327.131	-2		327.131	1		327.73	0
327.152	2		327.152	1		327.75	0
327.172	-2		327.172	1		327.771	0
327.193	3		327.193	2		327.792	0
327.214	0		327.214	0		327.812	0
327.234	2		327.234	1		327.833	0
327.255	-1		327.255	1		327.853	1
327.275	2		327.275	3		327.874	0
327.296	-1		327.296	-1		327.894	0
327.317	2		327.317	1		327.915	0
327.337	0		327.337	-1		327.936	0
327.358	2		327.358	2		327.956	1
327.378	-2		327.378	0		327.977	0
327.399	2		327.399	1		327.997	0
327.42	-2		327.42	2		328.018	1
327.44	3		327.44	2		328.039	0
327.461	1		327.461	2		328.059	0
327.482	7		327.482	2		328.08	0
327.502	-1		327.502	-1		328.1	0
327.523	4		327.523	1		328.121	0
327.543	-2		327.543	-1		328.141	0
327.564	3		327.564	1		328.162	0
327.585	-1		327.585	-1		328.183	0
327.605	2		327.605	1		328.203	0
327.626	0		327.626	-1		328.224	0
327.646	3		327.646	2		328.244	0
327.667	-1		327.667	0		328.265	0
327.688	2		327.688	2		328.286	0
327.708	-2		327.708	2		328.306	0
327.729	3		327.729	3		328.327	0
327.75	-1		327.75	-1		328.347	0
327.77	3		327.77	3		328.368	1
327.791	-1		327.791	0		328.389	0
327.811	4		327.811	1		328.409	0
327.832	-2		327.832	1		328.43	0
327.853	3		327.853	1		328.45	0
327.873	-1		327.873	0		328.471	0
327.894	4		327.894	1		328.491	0
327.915	-2		327.915	-1		328.512	0
327.935	3		327.935	2		328.533	0
327.956	-2		327.956	-1		328.553	1
327.976	3		327.976	3		328.574	1
327.997	0		327.997	1		328.594	0
328.018	2		328.018	1		328.615	1
328.038	-1		328.038	0		328.636	1
328.059	2		328.059	1		328.656	0
328.08	-1		328.08	1		328.677	1
328.1	2		328.1	1		328.697	0
328.121	-1		328.121	-1		328.718	0
328.142	3		328.142	1		328.739	1
328.162	-2		328.162	-1		328.759	0
328.183	4		328.183	5		328.78	0
328.203	-1		328.203	0		328.8	0
328.224	4		328.224	3		328.821	0
328.245	-1		328.245	0		328.842	0
328.265	2		328.265	2		328.862	0
328.286	-2		328.286	1		328.883	0
328.307	2		328.307	1		328.904	0
328.327	-2		328.327	-1		328.924	0
328.348	4		328.348	2		328.945	0
328.369	-1		328.369	-1		328.965	0
328.389	3		328.389	2		328.986	0
328.41	-1		328.41	-1		329.007	0
328.431	4		328.431	2		329.027	0
328.451	-2		328.451	-1		329.048	2
328.472	3		328.472	1		329.068	0
328.493	-1		328.493	-1		329.089	0
328.513	3		328.513	1		329.11	0
328.534	-2		328.534	0		329.13	0
328.554	2		328.554	2		329.151	0
328.575	-2		328.575	3		329.171	0
328.596	2		328.596	1		329.192	0
328.616	-2		328.616	1		329.213	0
328.637	5		328.637	1		329.233	0
328.658	-2		328.658	-1		329.254	0
328.678	2		328.678	1		329.275	0
328.699	0		328.699	-1		329.295	0
328.72	3		328.72	1		329.316	1
328.74	-1		328.74	-1		329.336	0
328.761	2		328.761	3		329.357	0
328.782	-2		328.782	0		329.378	0
328.802	2		328.802	2		329.398	0
328.823	0		328.823	0		329.419	0
328.844	3		328.844	3		329.44	0
328.864	-2		328.864	0		329.46	0
328.885	2		328.885	2		329.481	0
328.906	0		328.906	0		329.501	0
328.926	3		328.926	1		329.522	0
328.947	-1		328.947	1		329.543	0
328.968	2		328.968	4		329.563	0
328.988	-2		328.988	-1		329.584	0
329.009	4		329.009	2		329.605	0
329.03	-2		329.03	-1		329.625	1
329.05	3		329.05	4		329.646	1
329.071	0		329.071	0		329.666	0
329.092	3		329.092	3		329.687	0
329.112	1		329.112	-1		329.708	1
329.133	2		329.133	2		329.728	0
329.154	-1		329.154	-1		329.749	0
329.174	3		329.174	2		329.77	0
329.195	3		329.195	1		329.79	0
329.216	2		329.216	1		329.811	1
329.236	-1		329.236	-1		329.832	1
329.257	4		329.257	1		329.852	0
329.278	-2		329.278	0		329.873	1
329.298	4		329.298	1		329.893	0
329.319	0		329.319	1		329.914	0
329.34	3		329.34	1		329.935	0
329.36	1		329.36	1		329.955	0
329.381	2		329.381	2		329.976	0
329.402	-1		329.402	-1		329.997	0
329.422	4		329.422	2		330.017	1
329.443	-2		329.443	0		330.038	0
329.464	3		329.464	1		330.059	1
329.484	-1		329.484	-1		330.079	0
329.505	3		329.505	1		330.1	0
329.526	-2		329.526	0		330.121	1
329.546	3		329.546	3		330.141	0
329.567	-1		329.567	2		330.162	0
329.588	3		329.588	1		330.183	0
329.608	-2		329.608	0		330.203	0
329.629	3		329.629	2		330.224	0
329.65	-2		329.65	0		330.244	1
329.671	2		329.671	1		330.265	0
329.691	-1		329.691	-1		330.286	0
329.712	4		329.712	2		330.306	0
329.733	0		329.733	-1		330.327	0
329.753	2		329.753	2		330.348	2
329.774	-1		329.774	-1		330.368	0
329.795	2		329.795	2		330.389	0
329.815	-1		329.815	0		330.41	0
329.836	3		329.836	3		330.43	0
329.857	-1		329.857	-1		330.451	0
329.877	3		329.877	1		330.472	2
329.898	0		329.898	3		330.492	0
329.919	3		329.919	2		330.513	1
329.94	-1		329.94	-1		330.534	1
329.96	2		329.96	1		330.554	0
329.981	0		329.981	0		330.575	1
330.002	3		330.002	1		330.596	1
330.022	-2		330.022	-1		330.616	0
330.043	4		330.043	2		330.637	0
330.064	0		330.064	-1		330.658	0
330.084	3		330.084	1		330.678	1
330.105	0		330.105	0		330.699	0
330.126	3		330.126	3		330.72	0
330.146	0		330.146	-1		330.74	0
330.167	3		330.167	1		330.761	0
330.188	-2		330.188	1		330.782	0
330.209	4		330.209	1		330.802	0
330.229	-1		330.229	1		330.823	0
330.25	3		330.25	1		330.844	0
330.271	-2		330.271	0		330.864	0
330.291	2		330.291	2		330.885	0
330.312	-1		330.312	-1		330.906	1
330.333	2		330.333	1		330.926	0
330.354	1		330.354	-1		330.947	0
330.374	3		330.374	1		330.968	0
330.395	-2		330.395	0		330.988	1
330.416	3		330.416	1		331.009	0
330.436	-2		330.436	-1		331.03	0
330.457	2		330.457	3		331.05	0
330.478	0		330.478	1		331.071	0
330.498	3		330.498	2		331.092	2
330.519	1		330.519	0		331.112	1
330.54	2		330.54	2		331.133	0
330.561	0		330.561	-1		331.154	0
330.581	2		330.581	4		331.174	0
330.602	1		330.602	0		331.195	0
330.623	2		330.623	2		331.216	0
330.643	-2		330.643	1		331.236	0
330.664	3		330.664	1		331.257	0
330.685	-2		330.685	0		331.278	0
330.706	5		330.706	1		331.299	0
330.726	-2		330.726	-1		331.319	1
330.747	3		330.747	1		331.34	0
330.768	-1		330.768	-1		331.361	0
330.789	4		330.789	4		331.381	1
330.809	0		330.809	-1		331.402	1
330.83	3		330.83	3		331.423	0
330.851	0		330.851	-1		331.443	0
330.871	2		330.871	2		331.464	0
330.892	0		330.892	0		331.485	1
330.913	3		330.913	3		331.505	0
330.934	-2		330.934	0		331.526	0
330.954	3		330.954	3		331.547	0
330.975	-2		330.975	1		331.567	0
330.996	2		330.996	3		331.588	1
331.016	-1		331.016	-1		331.609	0
331.037	2		331.037	1		331.63	0
331.058	-1		331.058	2		331.65	0
331.079	2		331.079	6		331.671	0
331.099	0		331.099	0		331.692	2
331.12	2		331.12	4		331.712	0
331.141	-2		331.141	-1		331.733	0
331.162	4		331.162	1		331.754	1
331.182	-2		331.182	1		331.774	0
331.203	2		331.203	1		331.795	0
331.224	0		331.224	-1		331.816	0
331.245	4		331.245	2		331.837	0
331.265	0		331.265	-1		331.857	1
331.286	5		331.286	3		331.878	0
331.307	-1		331.307	-1		331.899	0
331.327	3		331.327	2		331.919	0
331.348	-2		331.348	-1		331.94	0
331.369	4		331.369	2		331.961	0
331.39	0		331.39	-1		331.981	0
331.41	4		331.41	3		332.002	0
331.431	-2		331.431	-1		332.023	0
331.452	3		331.452	3		332.044	0
331.473	0		331.473	0		332.064	0
331.493	2		331.493	4		332.085	2
331.514	0		331.514	-1		332.106	0
331.535	2		331.535	2		332.126	0
331.556	-2		331.556	-1		332.147	0
331.576	3		331.576	1		332.168	0
331.597	-2		331.597	0		332.189	1
331.618	3		331.618	1		332.209	0
331.639	-2		331.639	-1		332.23	0
331.659	3		331.659	3		332.251	0
331.68	-1		331.68	1		332.271	0
331.701	3		331.701	2		332.292	0
331.722	-1		331.722	2		332.313	1
331.742	3		331.742	2		332.334	1
331.763	-1		331.763	-1		332.354	1
331.784	3		331.784	2		332.375	0
331.805	-2		331.805	-1		332.396	1
331.825	2		331.825	1		332.416	0
331.846	-1		331.846	1		332.437	0
331.867	6		331.867	2		332.458	0
331.888	0		331.888	0		332.479	0
331.908	2		331.908	2		332.499	0
331.929	-2		331.929	5		332.52	0
331.95	3		331.95	1		332.541	0
331.971	-1		331.971	-1		332.561	1
331.991	3		331.991	1		332.582	0
332.012	-1		332.012	0		332.603	0
332.033	2		332.033	2		332.624	0
332.054	0		332.054	0		332.644	0
332.074	3		332.074	1		332.665	0
332.095	-2		332.095	1		332.686	0
332.116	3		332.116	3		332.707	1
332.137	-2		332.137	0		332.727	0
332.158	4		332.158	3		332.748	1
332.178	-1		332.178	0		332.769	0
332.199	2		332.199	2		332.789	0
332.22	-1		332.22	0		332.81	0
332.241	2		332.241	1		332.831	0
332.261	-2		332.261	0		332.852	0
332.282	3		332.282	2		332.872	1
332.303	-2		332.303	-1		332.893	0
332.324	3		332.324	3		332.914	0
332.344	-2		332.344	2		332.935	0
332.365	4		332.365	2		332.955	0
332.386	-1		332.386	-1		332.976	0
332.407	3		332.407	1		332.997	0
332.427	-2		332.427	-1		333.018	1
332.448	3		332.448	2		333.038	0
332.469	-1		332.469	2		333.059	0
332.49	2		332.49	2		333.08	0
332.511	1		332.511	-1		333.101	0
332.531	3		332.531	1		333.121	0
332.552	1		332.552	0		333.142	0
332.573	2		332.573	2		333.163	0
332.594	0		332.594	-1		333.183	0
332.614	3		332.614	2		333.204	1
332.635	0		332.635	-1		333.225	0
332.656	3		332.656	3		333.246	0
332.677	-1		332.677	0		333.266	0
332.698	2		332.698	1		333.287	0
332.718	-2		332.718	0		333.308	0
332.739	4		332.739	3		333.329	0
332.76	-1		332.76	0		333.349	0
332.781	3		332.781	2		333.37	0
332.801	1		332.801	0		333.391	0
332.822	2		332.822	2		333.412	0
332.843	-1		332.843	-1		333.432	0
332.864	4		332.864	2		333.453	0
332.885	-1		332.885	-1		333.474	0
332.905	4		332.905	2		333.495	0
332.926	-1		332.926	1		333.515	0
332.947	4		332.947	1		333.536	0
332.968	-2		332.968	0		333.557	0
332.989	3		332.989	2		333.578	0
333.009	-1		333.009	0		333.598	0
333.03	3		333.03	2		333.619	0
333.051	-2		333.051	0		333.64	0
333.072	2		333.072	2		333.661	1
333.093	0		333.093	-1		333.682	1
333.113	3		333.113	2		333.702	0
333.134	-1		333.134	0		333.723	0
333.155	2		333.155	2		333.744	0
333.176	-2		333.176	0		333.765	0
333.197	2		333.197	1		333.785	0
333.217	-2		333.217	0		333.806	0
333.238	2		333.238	2		333.827	0
333.259	-1		333.259	-1		333.848	0
333.28	2		333.28	1		333.868	0
333.3	0		333.3	0		333.889	0
333.321	4		333.321	2		333.91	0
333.342	-1		333.342	-1		333.931	0
333.363	3		333.363	1		333.951	0
333.384	-1		333.384	-1		333.972	0
333.405	2		333.405	1		333.993	1
333.425	-1		333.425	1		334.014	0
333.446	3		333.446	2		334.035	0
333.467	-2		333.467	0		334.055	1
333.488	2		333.488	2		334.076	1
333.509	-1		333.509	0		334.097	0
333.529	3		333.529	1		334.118	0
333.55	0		333.55	-1		334.138	0
333.571	2		333.571	1		334.159	0
333.592	-1		333.592	0		334.18	1
333.613	3		333.613	1		334.201	0
333.633	0		333.633	-1		334.221	0
333.654	2		333.654	2		334.242	0
333.675	-1		333.675	-1		334.263	0
333.696	4		333.696	2		334.284	0
333.717	-2		333.717	0		334.305	0
333.737	3		333.737	2		334.325	1
333.758	-1		333.758	0		334.346	0
333.779	3		333.779	1		334.367	0
333.8	-2		333.8	1		334.388	0
333.821	3		333.821	3		334.408	0
333.842	-1		333.842	4		334.429	0
333.862	2		333.862	2		334.45	0
333.883	-1		333.883	2		334.471	0
333.904	3		333.904	1		334.492	0
333.925	-2		333.925	0		334.512	0
333.946	2		333.946	2		334.533	0
333.966	-2		333.966	1		334.554	0
333.987	3		333.987	1		334.575	0
334.008	-2		334.008	0		334.596	0
334.029	5		334.029	4		334.616	0
334.05	-1		334.05	1		334.637	0
334.071	4		334.071	2		334.658	0
334.091	-2		334.091	1		334.679	0
334.112	3		334.112	1		334.699	0
334.133	-1		334.133	0		334.72	0
334.154	2		334.154	2		334.741	0
334.175	0		334.175	-1		334.762	0
334.195	3		334.195	3		334.783	0
334.216	0		334.216	-1		334.803	1
334.237	3		334.237	1		334.824	0
334.258	-1		334.258	-1		334.845	1
334.279	4		334.279	1		334.866	0
334.3	-1		334.3	0		334.887	0
334.32	2		334.32	2		334.907	0
334.341	0		334.341	-1		334.928	0
334.362	2		334.362	2		334.949	1
334.383	-2		334.383	-1		334.97	0
334.404	5		334.404	1		334.991	0
334.425	-1		334.425	-1		335.011	1
334.445	2		334.445	2		335.032	0
334.466	-1		334.466	-1		335.053	0
334.487	4		334.487	1		335.074	0
334.508	-1		334.508	2		335.095	0
334.529	3		334.529	3		335.115	1
334.55	-2		334.55	0		335.136	0
334.57	3		334.57	3		335.157	0
334.591	-2		334.591	-1		335.178	0
334.612	5		334.612	3		335.199	0
334.633	-2		334.633	-1		335.219	0
334.654	2		334.654	1		335.24	2
334.675	-2		334.675	-1		335.261	1
334.696	4		334.696	2		335.282	0
334.716	-1		334.716	0		335.303	0
334.737	3		334.737	3		335.324	0
334.758	-1		334.758	1		335.344	0
334.779	3		334.779	2		335.365	0
334.8	-2		334.8	-1		335.386	1
334.821	4		334.821	1		335.407	0
334.841	-1		334.841	0		335.428	0
334.862	2		334.862	2		335.448	0
334.883	-2		334.883	2		335.469	0
334.904	3		334.904	2		335.49	0
334.925	-1		334.925	-1		335.511	0
334.946	4		334.946	3		335.532	0
334.967	-2		334.967	0		335.552	2
334.987	4		334.987	2		335.573	0
335.008	0		335.008	-1		335.594	0
335.029	2		335.029	2		335.615	0
335.05	0		335.05	-1		335.636	0
335.071	3		335.071	1		335.657	0
335.092	-2		335.092	-1		335.677	0
335.113	6		335.113	1		335.698	0
335.133	-2		335.133	1		335.719	0
335.154	2		335.154	1		335.74	1
335.175	-2		335.175	-1		335.761	0
335.196	3		335.196	2		335.782	0
335.217	-1		335.217	0		335.802	0
335.238	3		335.238	1		335.823	0
335.259	0		335.259	-1		335.844	0
335.279	5		335.279	2		335.865	1
335.3	-2		335.3	1		335.886	0
335.321	2		335.321	1		335.906	0
335.342	-1		335.342	-1		335.927	0
335.363	2		335.363	3		335.948	1
335.384	-2		335.384	0		335.969	0
335.405	2		335.405	1		335.99	0
335.425	-2		335.425	-1		336.011	0
335.446	4		335.446	1		336.031	0
335.467	0		335.467	-1		336.052	1
335.488	2		335.488	2		336.073	0
335.509	-1		335.509	2		336.094	0
335.53	2		335.53	2		336.115	0
335.551	-1		335.551	2		336.136	0
335.572	4		335.572	1		336.156	0
335.592	-2		335.592	-1		336.177	0
335.613	2		335.613	1		336.198	0
335.634	-2		335.634	-1		336.219	0
335.655	2		335.655	3		336.24	0
335.676	-2		335.676	-1		336.261	0
335.697	2		335.697	1		336.282	1
335.718	0		335.718	1		336.302	0
335.739	3		335.739	2		336.323	0
335.759	-2		335.759	2		336.344	0
335.78	2		335.78	2		336.365	0
335.801	-1		335.801	-1		336.386	0
335.822	2		335.822	2		336.407	0
335.843	-2		335.843	0		336.427	0
335.864	3		335.864	1		336.448	1
335.885	0		335.885	-1		336.469	0
335.906	2		335.906	2		336.49	2
335.926	-2		335.926	-1		336.511	1
335.947	3		335.947	2		336.532	0
335.968	2		335.968	-1		336.552	0
335.989	2		335.989	2		336.573	0
336.01	-1		336.01	1		336.594	0
336.031	3		336.031	2		336.615	0
336.052	-2		336.052	-1		336.636	1
336.073	3		336.073	2		336.657	0
336.093	-1		336.093	-1		336.678	0
336.114	4		336.114	1		336.698	0
336.135	-1		336.135	0		336.719	0
336.156	2		336.156	1		336.74	0
336.177	-2		336.177	1		336.761	1
336.198	2		336.198	2		336.782	0
336.219	-1		336.219	0		336.803	0
336.24	4		336.24	2		336.824	2
336.261	1		336.261	0		336.844	0
336.281	2		336.281	1		336.865	0
336.302	-1		336.302	0		336.886	0
336.323	2		336.323	1		336.907	0
336.344	-1		336.344	-1		336.928	1
336.365	4		336.365	1		336.949	0
336.386	-2		336.386	0		336.97	0
336.407	5		336.407	1		336.99	0
336.428	-1		336.428	1		337.011	0
336.449	2		336.449	1		337.032	1
336.47	-2		336.47	-1		337.053	1
336.49	4		336.49	1		337.074	0
336.511	-2		336.511	-1		337.095	0
336.532	2		336.532	2		337.116	0
336.553	-1		336.553	1		337.137	0
336.574	3		336.574	4		337.157	0
336.595	0		336.595	-1		337.178	0
336.616	2		336.616	2		337.199	0
336.637	-2		336.637	-1		337.22	0
336.658	2		336.658	2		337.241	0
336.679	-2		336.679	-1		337.262	0
336.699	3		336.699	1		337.283	0
336.72	-2		336.72	0		337.303	0
336.741	3		336.741	2		337.324	0
336.762	-2		336.762	0		337.345	1
336.783	3		336.783	2		337.366	0
336.804	-2		336.804	-1		337.387	1
336.825	2		336.825	1		337.408	1
336.846	0		336.846	0		337.429	0
336.867	3		336.867	1		337.45	0
336.888	0		336.888	-1		337.47	0
336.909	4		336.909	2		337.491	0
336.929	-2		336.929	-1		337.512	0
336.95	2		336.95	2		337.533	0
336.971	-1		336.971	1		337.554	0
336.992	2		336.992	4		337.575	0
337.013	0		337.013	-1		337.596	0
337.034	2		337.034	2		337.617	0
337.055	-1		337.055	-1		337.638	0
337.076	2		337.076	3		337.658	0
337.097	-2		337.097	1		337.679	0
337.118	3		337.118	4		337.7	0
337.139	0		337.139	-1		337.721	0
337.16	6		337.16	1		337.742	0
337.18	-2		337.18	0		337.763	0
337.201	2		337.201	1		337.784	0
337.222	-1		337.222	1		337.805	0
337.243	4		337.243	1		337.825	1
337.264	1		337.264	0		337.846	0
337.285	2		337.285	1		337.867	0
337.306	-1		337.306	0		337.888	0
337.327	3		337.327	4		337.909	0
337.348	-2		337.348	0		337.93	0
337.369	3		337.369	1		337.951	0
337.39	-2		337.39	-1		337.972	0
337.411	3		337.411	1		337.993	0
337.432	-1		337.432	0		338.014	1
337.453	2		337.453	1		338.034	1
337.473	0		337.473	-1		338.055	0
337.494	2		337.494	2		338.076	0
337.515	-1		337.515	1		338.097	0
337.536	5		337.536	4		338.118	0
337.557	-2		337.557	0		338.139	0
337.578	3		337.578	2		338.16	0
337.599	-2		337.599	-1		338.181	0
337.62	4		337.62	3		338.202	1
337.641	-1		337.641	0		338.222	1
337.662	3		337.662	2		338.243	0
337.683	0		337.683	0		338.264	0
337.704	2		337.704	1		338.285	1
337.725	-2		337.725	1		338.306	0
337.746	2		337.746	1		338.327	0
337.767	-2		337.767	-1		338.348	0
337.787	4		337.787	3		338.369	0
337.808	0		337.808	-1		338.39	0
337.829	2		337.829	3		338.411	0
337.85	-1		337.85	-1		338.432	0
337.871	5		337.871	1		338.452	0
337.892	-2		337.892	-1		338.473	0
337.913	3		337.913	2		338.494	0
337.934	-1		337.934	1		338.515	0
337.955	2		337.955	2		338.536	0
337.976	-2		337.976	0		338.557	1
337.997	2		337.997	3		338.578	0
338.018	-2		338.018	-1		338.599	1
338.039	2		338.039	1		338.62	0
338.06	0		338.06	-1		338.641	0
338.081	2		338.081	2		338.662	0
338.102	0		338.102	0		338.682	0
338.123	2		338.123	2		338.703	0
338.144	-2		338.144	-1		338.724	1
338.164	2		338.164	2		338.745	2
338.185	-1		338.185	0		338.766	0
338.206	2		338.206	1		338.787	0
338.227	-1		338.227	2		338.808	0
338.248	3		338.248	1		338.829	0
338.269	-2		338.269	-1		338.85	1
338.29	3		338.29	2		338.871	0
338.311	-1		338.311	1		338.892	1
338.332	4		338.332	2		338.913	0
338.353	-2		338.353	-1		338.934	0
338.374	4		338.374	3		338.954	1
338.395	1		338.395	1		338.975	1
338.416	2		338.416	1		338.996	0
338.437	-2		338.437	2		339.017	0
338.458	3		338.458	2		339.038	0
338.479	-1		338.479	1		339.059	0
338.5	3		338.5	2		339.08	0
338.521	-2		338.521	0		339.101	0
338.542	2		338.542	1		339.122	0
338.563	-2		338.563	0		339.143	0
338.584	4		338.584	3		339.164	0
338.605	-1		338.605	1		339.185	0
338.626	4		338.626	4		339.206	0
338.647	0		338.647	-1		339.227	0
338.667	2		338.667	2		339.247	3
338.688	-1		338.688	0		339.268	0
338.709	3		338.709	3		339.289	0
338.73	0		338.73	-1		339.31	0
338.751	3		338.751	2		339.331	0
338.772	-2		338.772	-1		339.352	1
338.793	2		338.793	1		339.373	0
338.814	-2		338.814	1		339.394	1
338.835	2		338.835	2		339.415	0
338.856	-1		338.856	0		339.436	0
338.877	5		338.877	1		339.457	0
338.898	-2		338.898	-1		339.478	0
338.919	3		338.919	1		339.499	0
338.94	1		338.94	-1		339.52	0
338.961	4		338.961	1		339.541	0
338.982	-1		338.982	1		339.562	0
339.003	3		339.003	1		339.582	0
339.024	-1		339.024	-1		339.603	0
339.045	4		339.045	2		339.624	0
339.066	-2		339.066	0		339.645	0
339.087	3		339.087	1		339.666	1
339.108	-1		339.108	0		339.687	0
339.129	2		339.129	4		339.708	0
339.15	0		339.15	1		339.729	0
339.171	2		339.171	3		339.75	0
339.192	-2		339.192	0		339.771	0
339.213	2		339.213	2		339.792	0
339.234	2		339.234	2		339.813	0
339.255	3		339.255	1		339.834	0
339.276	0		339.276	0		339.855	0
339.297	2		339.297	2		339.876	0
339.318	1		339.318	0		339.897	0
339.339	2		339.339	3		339.918	1
339.36	-1		339.36	1		339.939	1
339.381	3		339.381	4		339.96	1
339.402	-2		339.402	-1		339.98	1
339.423	2		339.423	2		340.001	0
339.444	0		339.444	0		340.022	1
339.465	3		339.465	1		340.043	0
339.486	0		339.486	-1		340.064	0
339.507	4		339.507	3		340.085	0
339.528	-2		339.528	-1		340.106	0
339.549	3		339.549	2		340.127	0
339.57	-2		339.57	-1		340.148	0
339.591	2		339.591	2		340.169	0
339.612	-1		339.612	0		340.19	0
339.633	2		339.633	1		340.211	0
339.654	-1		339.654	-1		340.232	0
339.675	2		339.675	1		340.253	0
339.696	-1		339.696	0		340.274	0
339.717	3		339.717	2		340.295	0
339.738	-1		339.738	0		340.316	0
339.759	3		339.759	2		340.337	1
339.78	-2		339.78	-1		340.358	0
339.801	4		339.801	1		340.379	0
339.822	-1		339.822	1		340.4	0
339.843	3		339.843	3		340.421	0
339.864	-1		339.864	-1		340.442	0
339.885	2		339.885	1		340.463	0
339.906	-2		339.906	1		340.484	0
339.927	2		339.927	2		340.505	0
339.948	-2		339.948	0		340.526	0
339.969	5		339.969	2		340.547	0
339.99	0		339.99	1		340.568	0
[truncated: 91,373 more rows]

## Sheet: Fig.3b
Fig. 3. Product analysis of QhpG reaction.
panel b
H218O			H216O			No O2 in H218O
m/z	Intensity (arb. units)		m/z	Intensity (arb. units)		m/z	Intensity (arb. units)
337.234	0		337.234	0		337.234	0
337.25	1		337.25	0		337.25	0
337.266	0		337.266	0		337.266	0
337.283	0		337.283	0		337.283	0
337.299	0		337.299	1		337.299	0
337.315	0		337.315	1		337.315	0
337.331	0		337.331	1		337.331	0
337.348	0		337.348	0		337.348	0
337.364	0		337.364	0		337.364	0
337.38	0		337.38	0		337.38	0
337.396	0		337.396	1		337.396	0
337.413	0		337.413	0		337.413	0
337.429	1		337.429	0		337.429	0
337.445	0		337.445	0		337.445	0
337.461	0		337.461	0		337.461	0
337.478	1		337.478	0		337.478	0
337.494	0		337.494	1		337.494	0
337.51	0		337.51	0		337.51	0
337.526	0		337.526	0		337.526	0
337.543	1		337.543	0		337.543	0
337.559	0		337.559	0		337.559	0
337.575	1		337.575	0		337.575	0
337.591	0		337.591	1		337.591	0
337.608	0		337.608	0		337.608	0
337.624	0		337.624	0		337.624	0
337.64	1		337.64	0		337.64	0
337.657	0		337.657	0		337.657	0
337.673	0		337.673	0		337.673	0
337.689	0		337.689	0		337.689	1
337.705	0		337.705	0		337.705	0
337.722	1		337.722	0		337.722	0
337.738	0		337.738	0		337.738	1
337.754	0		337.754	0		337.754	0
337.77	0		337.77	0		337.77	0
337.787	0		337.787	0		337.787	1
337.803	0		337.803	0		337.803	0
337.819	0		337.819	0		337.819	0
337.835	1		337.835	1		337.835	0
337.852	0		337.852	0		337.852	0
337.868	0		337.868	0		337.868	0
337.884	0		337.884	0		337.884	0
337.901	0		337.901	0		337.901	0
337.917	0		337.917	0		337.917	0
337.933	0		337.933	0		337.933	0
337.949	0		337.949	0		337.949	0
337.966	0		337.966	0		337.966	0
337.982	0		337.982	0		337.982	0
337.998	0		337.998	0		337.998	0
338.014	0		338.014	0		338.014	0
338.031	1		338.031	0		338.031	0
338.047	0		338.047	0		338.047	1
338.063	0		338.063	2		338.063	0
338.08	0		338.08	0		338.08	0
338.096	0		338.096	0		338.096	0
338.112	0		338.112	0		338.112	1
338.128	0		338.128	1		338.128	0
338.145	1		338.145	0		338.145	0
338.161	0		338.161	0		338.161	0
338.177	2		338.177	0		338.177	0
338.194	0		338.194	0		338.194	1
338.21	0		338.21	0		338.21	0
338.226	0		338.226	0		338.226	1
338.243	0		338.243	0		338.243	0
338.259	0		338.259	0		338.259	0
338.275	0		338.275	0		338.275	2
338.291	0		338.291	0		338.291	1
338.308	0		338.308	0		338.308	1
338.324	1		338.324	0		338.324	0
338.34	0		338.34	0		338.34	0
338.357	0		338.357	0		338.357	0
338.373	0		338.373	0		338.373	0
338.389	0		338.389	0		338.389	0
338.405	0		338.405	0		338.405	0
338.422	2		338.422	0		338.422	0
338.438	0		338.438	0		338.438	0
338.454	0		338.454	0		338.454	0
338.471	0		338.471	0		338.471	0
338.487	0		338.487	0		338.487	0
338.503	0		338.503	0		338.503	0
338.52	0		338.52	0		338.52	0
338.536	0		338.536	0		338.536	0
338.552	1		338.552	0		338.552	0
338.569	1		338.569	0		338.569	0
338.585	1		338.585	0		338.585	2
338.601	0		338.601	0		338.601	0
338.617	0		338.617	0		338.617	0
338.634	0		338.634	0		338.634	1
338.65	0		338.65	0		338.65	0
338.666	0		338.666	0		338.666	0
338.683	0		338.683	1		338.683	0
338.699	0		338.699	0		338.699	0
338.715	0		338.715	0		338.715	0
338.732	0		338.732	0		338.732	0
338.748	0		338.748	0		338.748	0
338.764	0		338.764	0		338.764	0
338.781	0		338.781	0		338.781	0
338.797	0		338.797	0		338.797	0
338.813	1		338.813	0		338.813	0
338.83	1		338.83	0		338.83	0
338.846	0		338.846	0		338.846	0
338.862	0		338.862	0		338.862	0
338.879	0		338.879	0		338.879	0
338.895	0		338.895	0		338.895	1
338.911	0		338.911	0		338.911	0
338.928	0		338.928	0		338.928	0
338.944	0		338.944	0		338.944	0
338.96	0		338.96	0		338.96	0
338.977	0		338.977	0		338.977	0
338.993	1		338.993	0		338.993	0
339.009	1		339.009	0		339.009	0
339.026	1		339.026	0		339.026	0
339.042	0		339.042	0		339.042	1
339.058	1		339.058	0		339.058	0
339.075	0		339.075	0		339.075	0
339.091	0		339.091	0		339.091	0
339.107	1		339.107	0		339.107	0
339.124	0		339.124	0		339.124	0
339.14	0		339.14	1		339.14	0
339.156	0		339.156	0		339.156	0
339.173	0		339.173	0		339.173	0
339.189	0		339.189	0		339.189	0
339.205	0		339.205	1		339.205	0
339.222	0		339.222	0		339.222	2
339.238	0		339.238	0		339.238	0
339.254	1		339.254	0		339.254	0
339.271	0		339.271	1		339.271	0
339.287	1		339.287	1		339.287	0
339.303	0		339.303	0		339.303	1
339.32	0		339.32	0		339.32	0
339.336	0		339.336	0		339.336	0
339.353	0		339.353	0		339.353	0
339.369	0		339.369	1		339.369	0
339.385	0		339.385	0		339.385	0
339.402	1		339.402	0		339.402	0
339.418	0		339.418	1		339.418	1
339.434	0		339.434	0		339.434	0
339.451	0		339.451	0		339.451	0
339.467	1		339.467	0		339.467	0
339.483	2		339.483	0		339.483	0
339.5	0		339.5	0		339.5	0
339.516	0		339.516	0		339.516	0
339.532	0		339.532	0		339.532	0
339.549	0		339.549	0		339.549	0
339.565	0		339.565	0		339.565	0
339.582	0		339.582	0		339.582	0
339.598	1		339.598	0		339.598	0
339.614	0		339.614	0		339.614	1
339.631	0		339.631	0		339.631	0
339.647	0		339.647	0		339.647	0
339.663	0		339.663	0		339.663	1
339.68	0		339.68	0		339.68	1
339.696	0		339.696	0		339.696	0
339.713	0		339.713	0		339.713	1
339.729	0		339.729	1		339.729	0
339.745	0		339.745	0		339.745	0
339.762	0		339.762	0		339.762	1
339.778	1		339.778	0		339.778	1
339.794	0		339.794	0		339.794	0
339.811	0		339.811	0		339.811	0
339.827	0		339.827	0		339.827	0
339.844	0		339.844	0		339.844	0
339.86	0		339.86	0		339.86	0
339.876	0		339.876	0		339.876	0
339.893	0		339.893	0		339.893	1
339.909	0		339.909	0		339.909	0
339.925	0		339.925	0		339.925	0
339.942	1		339.942	0		339.942	0
339.958	0		339.958	0		339.958	0
339.975	0		339.975	0		339.975	0
339.991	0		339.991	0		339.991	0
340.007	2		340.007	1		340.007	0
340.024	0		340.024	1		340.024	0
340.04	0		340.04	0		340.04	0
340.057	0		340.057	0		340.057	0
340.073	0		340.073	0		340.073	1
340.089	0		340.089	0		340.089	0
340.106	0		340.106	0		340.106	0
340.122	0		340.122	0		340.122	0
340.139	0		340.139	0		340.139	1
340.155	0		340.155	1		340.155	0
340.171	0		340.171	0		340.171	0
340.188	0		340.188	0		340.188	0
340.204	1		340.204	1		340.204	0
340.221	0		340.221	0		340.221	0
340.237	0		340.237	0		340.237	0
340.253	1		340.253	0		340.253	0
340.27	0		340.27	1		340.27	0
340.286	0		340.286	0		340.286	0
340.303	0		340.303	0		340.303	0
340.319	0		340.319	0		340.319	1
340.335	0		340.335	0		340.335	0
340.352	0		340.352	0		340.352	0
340.368	0		340.368	1		340.368	0
340.385	0		340.385	0		340.385	0
340.401	0		340.401	0		340.401	0
340.417	0		340.417	0		340.417	0
340.434	0		340.434	0		340.434	0
340.45	0		340.45	0		340.45	0
340.467	0		340.467	0		340.467	0
340.483	0		340.483	0		340.483	1
340.499	1		340.499	0		340.499	1
340.516	0		340.516	0		340.516	0
340.532	0		340.532	0		340.532	0
340.549	0		340.549	0		340.549	0
340.565	0		340.565	1		340.565	0
340.582	0		340.582	0		340.582	1
340.598	1		340.598	1		340.598	0
340.614	0		340.614	0		340.614	0
340.631	0		340.631	0		340.631	0
340.647	0		340.647	0		340.647	0
340.664	0		340.664	0		340.664	0
340.68	0		340.68	1		340.68	0
340.697	0		340.697	0		340.697	0
340.713	1		340.713	0		340.713	0
340.729	0		340.729	0		340.729	0
340.746	0		340.746	0		340.746	0
340.762	0		340.762	0		340.762	0
340.779	0		340.779	0		340.779	0
340.795	0		340.795	0		340.795	1
340.812	0		340.812	0		340.812	0
340.828	0		340.828	0		340.828	1
340.844	1		340.844	2		340.844	0
340.861	1		340.861	0		340.861	0
340.877	0		340.877	0		340.877	0
340.894	0		340.894	1		340.894	0
340.91	0		340.91	0		340.91	0
340.927	0		340.927	0		340.927	0
340.943	0		340.943	0		340.943	0
340.959	0		340.959	0		340.959	1
340.976	0		340.976	0		340.976	0
340.992	0		340.992	0		340.992	0
341.009	1		341.009	0		341.009	0
341.025	0		341.025	0		341.025	0
341.042	1		341.042	1		341.042	0
341.058	0		341.058	0		341.058	0
341.075	0		341.075	0		341.075	0
341.091	0		341.091	0		341.091	0
341.107	0		341.107	2		341.107	1
341.124	0		341.124	1		341.124	0
341.14	0		341.14	1		341.14	0
341.157	1		341.157	1		341.157	0
341.173	0		341.173	0		341.173	0
341.19	0		341.19	0		341.19	0
341.206	1		341.206	0		341.206	0
341.223	0		341.223	1		341.223	0
341.239	0		341.239	0		341.239	0
341.256	0		341.256	0		341.256	0
341.272	1		341.272	1		341.272	0
341.288	0		341.288	1		341.288	1
341.305	0		341.305	0		341.305	0
341.321	1		341.321	1		341.321	1
341.338	0		341.338	1		341.338	0
341.354	0		341.354	1		341.354	0
341.371	0		341.371	1		341.371	0
341.387	0		341.387	0		341.387	0
341.404	0		341.404	1		341.404	0
341.42	0		341.42	0		341.42	2
341.437	0		341.437	0		341.437	1
341.453	1		341.453	0		341.453	0
341.47	0		341.47	0		341.47	0
341.486	0		341.486	0		341.486	1
341.502	0		341.502	0		341.502	0
341.519	0		341.519	0		341.519	0
341.535	0		341.535	0		341.535	0
341.552	1		341.552	0		341.552	0
341.568	0		341.568	0		341.568	0
341.585	0		341.585	0		341.585	2
341.601	0		341.601	0		341.601	0
341.618	0		341.618	0		341.618	0
341.634	1		341.634	0		341.634	0
341.651	1		341.651	0		341.651	1
341.667	0		341.667	0		341.667	0
341.684	0		341.684	0		341.684	0
341.7	1		341.7	0		341.7	0
341.717	1		341.717	0		341.717	0
341.733	1		341.733	0		341.733	0
341.75	1		341.75	0		341.75	0
341.766	0		341.766	1		341.766	0
341.783	0		341.783	0		341.783	0
341.799	0		341.799	0		341.799	0
341.816	0		341.816	0		341.816	0
341.832	1		341.832	0		341.832	0
341.849	1		341.849	0		341.849	0
341.865	0		341.865	0		341.865	0
341.881	0		341.881	0		341.881	0
341.898	1		341.898	0		341.898	1
341.914	0		341.914	0		341.914	0
341.931	0		341.931	0		341.931	0
341.947	0		341.947	0		341.947	0
341.964	0		341.964	0		341.964	0
341.98	0		341.98	0		341.98	0
341.997	0		341.997	1		341.997	0
342.013	0		342.013	0		342.013	0
342.03	0		342.03	0		342.03	0
342.046	0		342.046	1		342.046	2
342.063	1		342.063	0		342.063	0
342.079	0		342.079	0		342.079	0
342.096	0		342.096	0		342.096	0
342.112	0		342.112	2		342.112	0
342.129	1		342.129	1		342.129	0
342.145	0		342.145	0		342.145	0
342.162	0		342.162	0		342.162	0
342.178	0		342.178	0		342.178	0
342.195	0		342.195	0		342.195	0
342.211	1		342.211	0		342.211	0
342.228	0		342.228	0		342.228	0
342.244	2		342.244	0		342.244	0
342.261	0		342.261	1		342.261	0
342.277	0		342.277	1		342.277	0
342.294	0		342.294	0		342.294	0
342.311	0		342.311	1		342.311	0
342.327	0		342.327	0		342.327	1
342.344	1		342.344	1		342.344	0
342.36	0		342.36	0		342.36	0
342.377	2		342.377	0		342.377	0
342.393	0		342.393	0		342.393	0
342.41	0		342.41	0		342.41	0
342.426	0		342.426	0		342.426	0
342.443	1		342.443	0		342.443	0
342.459	1		342.459	0		342.459	0
342.476	0		342.476	0		342.476	0
342.492	0		342.492	0		342.492	2
342.509	0		342.509	0		342.509	1
342.525	0		342.525	1		342.525	0
342.542	0		342.542	0		342.542	0
342.558	0		342.558	0		342.558	0
342.575	1		342.575	0		342.575	0
342.591	0		342.591	0		342.591	0
342.608	0		342.608	0		342.608	1
342.624	1		342.624	0		342.624	0
342.641	0		342.641	1		342.641	0
342.657	0		342.657	1		342.657	0
342.674	1		342.674	0		342.674	0
342.691	0		342.691	0		342.691	0
342.707	1		342.707	0		342.707	0
342.724	0		342.724	0		342.724	2
342.74	0		342.74	0		342.74	0
342.757	0		342.757	0		342.757	0
342.773	0		342.773	0		342.773	0
342.79	0		342.79	0		342.79	0
342.806	0		342.806	1		342.806	0
342.823	1		342.823	0		342.823	0
342.839	0		342.839	0		342.839	0
342.856	1		342.856	0		342.856	0
342.872	0		342.872	0		342.872	0
342.889	2		342.889	0		342.889	0
342.906	0		342.906	0		342.906	0
342.922	0		342.922	1		342.922	0
342.939	0		342.939	0		342.939	0
342.955	0		342.955	0		342.955	0
342.972	1		342.972	0		342.972	0
342.988	0		342.988	0		342.988	0
343.005	0		343.005	0		343.005	0
343.021	0		343.021	0		343.021	0
343.038	0		343.038	0		343.038	0
343.054	0		343.054	0		343.054	0
343.071	0		343.071	1		343.071	0
343.088	0		343.088	0		343.088	1
343.104	1		343.104	0		343.104	0
343.121	0		343.121	0		343.121	0
343.137	1		343.137	0		343.137	0
343.154	0		343.154	1		343.154	0
343.17	0		343.17	0		343.17	1
343.187	0		343.187	2		343.187	1
343.203	0		343.203	0		343.203	1
343.22	0		343.22	0		343.22	0
343.237	0		343.237	0		343.237	0
343.253	0		343.253	0		343.253	0
343.27	0		343.27	0		343.27	0
343.286	0		343.286	0		343.286	0
343.303	0		343.303	0		343.303	0
343.319	0		343.319	1		343.319	0
343.336	0		343.336	0		343.336	0
343.353	0		343.353	1		343.353	0
343.369	0		343.369	0		343.369	0
343.386	0		343.386	0		343.386	0
343.402	0		343.402	1		343.402	1
343.419	2		343.419	0		343.419	0
343.435	0		343.435	0		343.435	1
343.452	0		343.452	0		343.452	1
343.469	0		343.469	0		343.469	0
343.485	1		343.485	0		343.485	0
343.502	0		343.502	0		343.502	0
343.518	0		343.518	0		343.518	0
343.535	0		343.535	1		343.535	0
343.551	0		343.551	2		343.551	0
343.568	0		343.568	0		343.568	0
343.585	0		343.585	1		343.585	0
343.601	0		343.601	0		343.601	0
343.618	0		343.618	1		343.618	0
343.634	0		343.634	0		343.634	1
343.651	0		343.651	0		343.651	0
343.668	2		343.668	1		343.668	0
343.684	0		343.684	0		343.684	0
343.701	0		343.701	0		343.701	0
343.717	0		343.717	0		343.717	0
343.734	0		343.734	1		343.734	0
343.75	1		343.75	1		343.75	0
343.767	0		343.767	0		343.767	0
343.784	1		343.784	0		343.784	0
343.8	0		343.8	0		343.8	0
343.817	1		343.817	0		343.817	0
343.833	0		343.833	0		343.833	0
343.85	1		343.85	0		343.85	0
343.867	0		343.867	1		343.867	1
343.883	0		343.883	0		343.883	0
343.9	1		343.9	0		343.9	0
343.916	0		343.916	0		343.916	0
343.933	0		343.933	0		343.933	0
343.95	0		343.95	1		343.95	0
343.966	0		343.966	0		343.966	0
343.983	1		343.983	0		343.983	0
343.999	0		343.999	0		343.999	0
344.016	0		344.016	0		344.016	0
344.033	2		344.033	0		344.033	0
344.049	0		344.049	0		344.049	0
344.066	0		344.066	0		344.066	0
344.082	1		344.082	0		344.082	0
344.099	0		344.099	0		344.099	0
344.116	1		344.116	0		344.116	0
344.132	0		344.132	0		344.132	0
344.149	0		344.149	0		344.149	0
344.165	0		344.165	0		344.165	0
344.182	0		344.182	0		344.182	0
344.199	0		344.199	0		344.199	0
344.215	0		344.215	0		344.215	0
344.232	0		344.232	0		344.232	0
344.249	0		344.249	0		344.249	0
344.265	0		344.265	1		344.265	0
344.282	1		344.282	0		344.282	0
344.298	0		344.298	0		344.298	0
344.315	0		344.315	0		344.315	0
344.332	1		344.332	0		344.332	0
344.348	2		344.348	0		344.348	0
344.365	0		344.365	1		344.365	0
344.381	0		344.381	0		344.381	0
344.398	0		344.398	0		344.398	0
344.415	0		344.415	0		344.415	0
344.431	0		344.431	0		344.431	1
344.448	0		344.448	0		344.448	0
344.465	0		344.465	0		344.465	0
344.481	1		344.481	0		344.481	0
344.498	0		344.498	1		344.498	1
344.515	1		344.515	0		344.515	0
344.531	0		344.531	2		344.531	0
344.548	0		344.548	0		344.548	0
344.564	1		344.564	0		344.564	2
344.581	0		344.581	0		344.581	0
344.598	0		344.598	0		344.598	0
344.614	0		344.614	0		344.614	0
344.631	1		344.631	0		344.631	0
344.648	0		344.648	0		344.648	0
344.664	1		344.664	0		344.664	1
344.681	1		344.681	0		344.681	0
344.697	0		344.697	0		344.697	0
344.714	0		344.714	1		344.714	0
344.731	1		344.731	0		344.731	0
344.747	0		344.747	0		344.747	0
344.764	0		344.764	0		344.764	0
344.781	0		344.781	0		344.781	0
344.797	0		344.797	0		344.797	0
344.814	0		344.814	0		344.814	0
344.831	0		344.831	0		344.831	0
344.847	1		344.847	0		344.847	0
344.864	0		344.864	0		344.864	0
344.881	0		344.881	1		344.881	0
344.897	0		344.897	1		344.897	0
344.914	1		344.914	0		344.914	1
344.931	0		344.931	1		344.931	0
344.947	0		344.947	1		344.947	0
344.964	1		344.964	1		344.964	0
344.98	0		344.98	0		344.98	0
344.997	0		344.997	0		344.997	0
345.014	0		345.014	1		345.014	0
345.03	0		345.03	1		345.03	0
345.047	1		345.047	0		345.047	0
345.064	1		345.064	0		345.064	1
345.08	0		345.08	0		345.08	0
345.097	0		345.097	0		345.097	0
345.114	0		345.114	0		345.114	0
345.13	2		345.13	0		345.13	0
345.147	0		345.147	0		345.147	0
345.164	0		345.164	0		345.164	0
345.18	1		345.18	0		345.18	0
345.197	0		345.197	0		345.197	0
345.214	1		345.214	0		345.214	0
345.23	0		345.23	0		345.23	0
345.247	0		345.247	1		345.247	0
345.264	1		345.264	0		345.264	0
345.28	0		345.28	0		345.28	0
345.297	0		345.297	0		345.297	0
345.314	0		345.314	0		345.314	0
345.33	0		345.33	0		345.33	1
345.347	0		345.347	0		345.347	0
345.364	0		345.364	0		345.364	0
345.38	1		345.38	0		345.38	1
345.397	0		345.397	0		345.397	0
345.414	0		345.414	0		345.414	0
345.43	0		345.43	0		345.43	0
345.447	0		345.447	0		345.447	0
345.464	1		345.464	1		345.464	0
345.481	0		345.481	0		345.481	0
345.497	0		345.497	0		345.497	0
345.514	0		345.514	0		345.514	0
345.531	0		345.531	0		345.531	0
345.547	0		345.547	0		345.547	0
345.564	1		345.564	0		345.564	0
345.581	0		345.581	0		345.581	0
345.597	0		345.597	0		345.597	0
345.614	0		345.614	0		345.614	0
345.631	0		345.631	0		345.631	0
345.647	0		345.647	0		345.647	0
345.664	1		345.664	0		345.664	0
345.681	0		345.681	0		345.681	0
345.697	0		345.697	1		345.697	1
345.714	0		345.714	0		345.714	0
345.731	0		345.731	0		345.731	0
345.748	0		345.748	0		345.748	1
345.764	0		345.764	0		345.764	0
345.781	0		345.781	0		345.781	0
345.798	0		345.798	0		345.798	0
345.814	0		345.814	0		345.814	0
345.831	0		345.831	0		345.831	1
345.848	0		345.848	0		345.848	0
345.864	0		345.864	0		345.864	0
345.881	0		345.881	0		345.881	0
345.898	1		345.898	0		345.898	0
345.915	0		345.915	0		345.915	0
345.931	1		345.931	0		345.931	0
345.948	0		345.948	0		345.948	0
345.965	0		345.965	1		345.965	0
345.981	0		345.981	0		345.981	0
345.998	0		345.998	0		345.998	0
346.015	0		346.015	0		346.015	0
346.031	0		346.031	0		346.031	0
346.048	0		346.048	0		346.048	0
346.065	0		346.065	0		346.065	0
346.082	0		346.082	0		346.082	0
346.098	1		346.098	0		346.098	0
346.115	0		346.115	0		346.115	0
346.132	0		346.132	0		346.132	0
346.148	1		346.148	0		346.148	0
346.165	0		346.165	1		346.165	1
346.182	0		346.182	0		346.182	0
346.199	0		346.199	0		346.199	0
346.215	0		346.215	0		346.215	0
346.232	0		346.232	0		346.232	0
346.249	0		346.249	0		346.249	0
346.265	0		346.265	0		346.265	0
346.282	0		346.282	0		346.282	0
346.299	1		346.299	0		346.299	0
346.316	0		346.316	0		346.316	0
346.332	0		346.332	1		346.332	0
346.349	1		346.349	0		346.349	0
346.366	1		346.366	0		346.366	0
346.383	0		346.383	1		346.383	1
346.399	0		346.399	1		346.399	0
346.416	0		346.416	0		346.416	0
346.433	0		346.433	1		346.433	1
346.449	0		346.449	1		346.449	0
346.466	0		346.466	1		346.466	0
346.483	0		346.483	0		346.483	0
346.5	0		346.5	1		346.5	0
346.516	0		346.516	0		346.516	0
346.533	0		346.533	0		346.533	0
346.55	0		346.55	0		346.55	0
346.567	0		346.567	0		346.567	0
346.583	0		346.583	0		346.583	0
346.6	0		346.6	0		346.6	0
346.617	0		346.617	0		346.617	0
346.634	0		346.634	0		346.634	1
346.65	1		346.65	1		346.65	0
346.667	0		346.667	0		346.667	0
346.684	0		346.684	0		346.684	1
346.701	0		346.701	0		346.701	0
346.717	0		346.717	0		346.717	0
346.734	2		346.734	0		346.734	0
346.751	0		346.751	0		346.751	0
346.768	0		346.768	2		346.768	0
346.784	0		346.784	0		346.784	0
346.801	0		346.801	0		346.801	0
346.818	0		346.818	0		346.818	0
346.835	0		346.835	0		346.835	0
346.851	0		346.851	1		346.851	0
346.868	0		346.868	0		346.868	0
346.885	0		346.885	0		346.885	0
346.902	0		346.902	0		346.902	0
346.918	1		346.918	0		346.918	0
346.935	1		346.935	0		346.935	0
346.952	0		346.952	0		346.952	0
346.969	0		346.969	1		346.969	0
346.985	0		346.985	0		346.985	0
347.002	0		347.002	0		347.002	0
347.019	0		347.019	0		347.019	0
347.036	0		347.036	0		347.036	0
347.052	0		347.052	1		347.052	0
347.069	0		347.069	0		347.069	0
347.086	0		347.086	0		347.086	0
347.103	0		347.103	0		347.103	0
347.119	0		347.119	1		347.119	0
347.136	0		347.136	0		347.136	0
347.153	0		347.153	0		347.153	0
347.17	0		347.17	0		347.17	0
347.187	0		347.187	0		347.187	0
347.203	0		347.203	0		347.203	0
347.22	0		347.22	0		347.22	0
347.237	0		347.237	0		347.237	0
347.254	1		347.254	0		347.254	1
347.27	1		347.27	0		347.27	0
347.287	0		347.287	0		347.287	0
347.304	0		347.304	0		347.304	0
347.321	0		347.321	0		347.321	0
347.338	0		347.338	0		347.338	0
347.354	0		347.354	0		347.354	0
347.371	0		347.371	0		347.371	0
347.388	1		347.388	0		347.388	0
347.405	0		347.405	0		347.405	0
347.421	2		347.421	0		347.421	0
347.438	0		347.438	1		347.438	0
347.455	0		347.455	0		347.455	0
347.472	0		347.472	0		347.472	0
347.489	0		347.489	0		347.489	0
347.505	0		347.505	0		347.505	0
347.522	0		347.522	0		347.522	0
347.539	0		347.539	0		347.539	0
347.556	1		347.556	1		347.556	0
347.572	0		347.572	0		347.572	0
347.589	0		347.589	0		347.589	0
347.606	0		347.606	0		347.606	0
347.623	1		347.623	0		347.623	1
347.64	1		347.64	1		347.64	0
347.656	0		347.656	0		347.656	0
347.673	0		347.673	0		347.673	0
347.69	0		347.69	0		347.69	0
347.707	0		347.707	0		347.707	0
347.724	0		347.724	0		347.724	0
347.74	0		347.74	0		347.74	0
347.757	0		347.757	0		347.757	2
347.774	0		347.774	0		347.774	0
347.791	0		347.791	0		347.791	0
347.808	0		347.808	1		347.808	0
347.824	0		347.824	0		347.824	0
347.841	0		347.841	0		347.841	1
347.858	0		347.858	0		347.858	0
347.875	0		347.875	0		347.875	0
347.892	0		347.892	0		347.892	0
347.908	0		347.908	1		347.908	0
347.925	0		347.925	1		347.925	0
347.942	0		347.942	0		347.942	0
347.959	0		347.959	0		347.959	0
347.976	1		347.976	1		347.976	0
347.993	0		347.993	0		347.993	0
348.009	0		348.009	0		348.009	0
348.026	0		348.026	0		348.026	1
348.043	0		348.043	0		348.043	0
348.06	0		348.06	1		348.06	0
348.077	0		348.077	0		348.077	0
348.093	0		348.093	0		348.093	0
348.11	0		348.11	0		348.11	0
348.127	0		348.127	0		348.127	0
348.144	0		348.144	1		348.144	0
348.161	0		348.161	0		348.161	0
348.178	0		348.178	0		348.178	0
348.194	0		348.194	0		348.194	0
348.211	1		348.211	0		348.211	0
348.228	0		348.228	0		348.228	1
348.245	0		348.245	0		348.245	0
348.262	0		348.262	0		348.262	0
348.278	1		348.278	0		348.278	0
348.295	0		348.295	0		348.295	0
348.312	0		348.312	0		348.312	0
348.329	0		348.329	2		348.329	0
348.346	0		348.346	0		348.346	0
348.363	0		348.363	0		348.363	0
348.379	1		348.379	0		348.379	0
348.396	0		348.396	2		348.396	0
348.413	1		348.413	0		348.413	0
348.43	0		348.43	1		348.43	0
348.447	0		348.447	0		348.447	0
348.464	0		348.464	0		348.464	0
348.48	0		348.48	1		348.48	1
348.497	0		348.497	0		348.497	0
348.514	0		348.514	0		348.514	0
348.531	0		348.531	0		348.531	0
348.548	0		348.548	0		348.548	0
348.565	0		348.565	0		348.565	0
348.582	0		348.582	0		348.582	0
348.598	0		348.598	1		348.598	0
348.615	1		348.615	0		348.615	0
348.632	0		348.632	0		348.632	0
348.649	0		348.649	0		348.649	0
348.666	1		348.666	0		348.666	0
348.683	0		348.683	0		348.683	0
348.699	2		348.699	0		348.699	0
348.716	0		348.716	0		348.716	1
348.733	1		348.733	0		348.733	0
348.75	0		348.75	1		348.75	0
348.767	0		348.767	0		348.767	0
348.784	0		348.784	1		348.784	0
348.801	0		348.801	0		348.801	0
348.817	0		348.817	0		348.817	0
348.834	1		348.834	0		348.834	2
348.851	0		348.851	0		348.851	0
348.868	0		348.868	2		348.868	0
348.885	0		348.885	0		348.885	0
348.902	0		348.902	0		348.902	0
348.919	0		348.919	0		348.919	1
348.935	0		348.935	1		348.935	0
348.952	0		348.952	1		348.952	0
348.969	0		348.969	0		348.969	0
348.986	0		348.986	0		348.986	0
349.003	0		349.003	0		349.003	0
349.02	0		349.02	0		349.02	0
349.037	0		349.037	0		349.037	0
349.053	0		349.053	0		349.053	1
349.07	0		349.07	1		349.07	0
349.087	1		349.087	0		349.087	0
349.104	1		349.104	0		349.104	0
349.121	0		349.121	0		349.121	0
349.138	0		349.138	1		349.138	0
349.155	0		349.155	0		349.155	0
349.172	0		349.172	0		349.172	0
349.188	0		349.188	0		349.188	0
349.205	0		349.205	0		349.205	0
349.222	0		349.222	0		349.222	0
349.239	0		349.239	1		349.239	1
349.256	0		349.256	0		349.256	0
349.273	1		349.273	0		349.273	0
349.29	0		349.29	0		349.29	0
349.307	0		349.307	0		349.307	0
349.323	0		349.323	0		349.323	0
349.34	0		349.34	0		349.34	0
349.357	0		349.357	1		349.357	0
349.374	0		349.374	0		349.374	0
349.391	0		349.391	0		349.391	0
349.408	1		349.408	2		349.408	1
349.425	1		349.425	0		349.425	0
349.442	0		349.442	0		349.442	0
349.459	0		349.459	0		349.459	0
349.475	3		349.475	0		349.475	1
349.492	0		349.492	0		349.492	0
349.509	0		349.509	0		349.509	0
349.526	0		349.526	0		349.526	0
349.543	0		349.543	1		349.543	0
349.56	0		349.56	0		349.56	0
349.577	0		349.577	0		349.577	0
349.594	1		349.594	0		349.594	0
349.611	0		349.611	0		349.611	1
349.627	2		349.627	0		349.627	0
349.644	0		349.644	0		349.644	0
349.661	0		349.661	1		349.661	0
349.678	0		349.678	2		349.678	0
349.695	0		349.695	0		349.695	0
349.712	0		349.712	1		349.712	0
349.729	1		349.729	0		349.729	0
349.746	0		349.746	0		349.746	0
349.763	1		349.763	0		349.763	0
349.78	0		349.78	0		349.78	0
349.797	0		349.797	0		349.797	0
349.813	0		349.813	0		349.813	0
349.83	0		349.83	0		349.83	1
349.847	1		349.847	0		349.847	0
349.864	0		349.864	0		349.864	0
349.881	0		349.881	1		349.881	0
349.898	0		349.898	0		349.898	1
349.915	0		349.915	0		349.915	0
349.932	0		349.932	0		349.932	0
349.949	0		349.949	0		349.949	0
349.966	1		349.966	0		349.966	0
349.983	0		349.983	1		349.983	0
349.999	1		349.999	0		349.999	0
350.016	0		350.016	0		350.016	0
350.033	0		350.033	3		350.033	2
350.05	0		350.05	0		350.05	0
350.067	0		350.067	0		350.067	0
350.084	0		350.084	1		350.084	0
350.101	0		350.101	0		350.101	1
350.118	1		350.118	0		350.118	0
350.135	0		350.135	0		350.135	0
350.152	0		350.152	1		350.152	0
350.169	0		350.169	0		350.169	0
350.186	0		350.186	0		350.186	0
350.203	0		350.203	1		350.203	0
350.219	0		350.219	0		350.219	0
350.236	0		350.236	0		350.236	0
350.253	0		350.253	0		350.253	0
350.27	0		350.27	1		350.27	2
350.287	1		350.287	0		350.287	0
350.304	0		350.304	0		350.304	0
350.321	0		350.321	0		350.321	0
350.338	0		350.338	0		350.338	0
350.355	0		350.355	0		350.355	0
350.372	0		350.372	0		350.372	0
350.389	1		350.389	0		350.389	0
350.406	0		350.406	1		350.406	0
350.423	0		350.423	0		350.423	0
350.44	0		350.44	0		350.44	0
350.457	0		350.457	0		350.457	0
350.473	0		350.473	0		350.473	1
350.49	0		350.49	0		350.49	0
350.507	0		350.507	0		350.507	0
350.524	0		350.524	0		350.524	0
350.541	0		350.541	0		350.541	0
350.558	0		350.558	1		350.558	1
350.575	0		350.575	0		350.575	0
350.592	0		350.592	1		350.592	0
350.609	0		350.609	0		350.609	0
350.626	1		350.626	1		350.626	1
350.643	0		350.643	0		350.643	0
350.66	0		350.66	0		350.66	0
350.677	0		350.677	0		350.677	0
350.694	0		350.694	0		350.694	0
350.711	0		350.711	0		350.711	0
350.728	0		350.728	0		350.728	0
350.745	0		350.745	0		350.745	0
350.762	0		350.762	0		350.762	0
350.779	0		350.779	0		350.779	0
350.796	0		350.796	0		350.796	0
350.812	0		350.812	0		350.812	0
350.829	0		350.829	0		350.829	0
350.846	1		350.846	0		350.846	0
350.863	0		350.863	0		350.863	0
350.88	0		350.88	0		350.88	0
350.897	1		350.897	0		350.897	0
350.914	1		350.914	0		350.914	2
350.931	0		350.931	0		350.931	0
350.948	1		350.948	0		350.948	0
350.965	0		350.965	0		350.965	1
350.982	0		350.982	1		350.982	0
350.999	0		350.999	0		350.999	0
351.016	0		351.016	0		351.016	0
351.033	0		351.033	0		351.033	0
351.05	0		351.05	0		351.05	0
351.067	0		351.067	0		351.067	1
351.084	0		351.084	0		351.084	0
351.101	0		351.101	0		351.101	0
351.118	1		351.118	0		351.118	0
351.135	0		351.135	0		351.135	0
351.152	0		351.152	1		351.152	0
351.169	0		351.169	1		351.169	0
351.186	0		351.186	1		351.186	0
351.203	0		351.203	1		351.203	0
351.22	0		351.22	0		351.22	0
351.237	1		351.237	0		351.237	0
351.254	1		351.254	0		351.254	0
351.271	1		351.271	0		351.271	1
351.288	0		351.288	1		351.288	0
351.305	1		351.305	0		351.305	0
351.322	0		351.322	0		351.322	0
351.339	0		351.339	0		351.339	0
351.356	0		351.356	0		351.356	0
351.373	0		351.373	0		351.373	0
351.39	0		351.39	0		351.39	0
351.407	0		351.407	0		351.407	0
351.424	1		351.424	0		351.424	1
351.441	0		351.441	1		351.441	0
351.458	0		351.458	1		351.458	0
351.475	0		351.475	1		351.475	0
351.492	0		351.492	0		351.492	0
351.509	1		351.509	0		351.509	0
351.526	0		351.526	0		351.526	0
351.543	0		351.543	0		351.543	0
351.56	0		351.56	0		351.56	0
351.577	0		351.577	0		351.577	0
351.594	0		351.594	0		351.594	0
351.611	0		351.611	0		351.611	0
351.628	0		351.628	1		351.628	1
351.645	0		351.645	2		351.645	0
351.662	0		351.662	0		351.662	0
351.679	0		351.679	0		351.679	0
351.696	1		351.696	0		351.696	0
351.713	0		351.713	0		351.713	0
351.73	0		351.73	0		351.73	0
351.747	0		351.747	0		351.747	0
351.764	2		351.764	0		351.764	0
351.781	0		351.781	0		351.781	0
351.798	0		351.798	0		351.798	0
351.815	0		351.815	1		351.815	0
351.832	0		351.832	0		351.832	0
351.849	1		351.849	1		351.849	0
351.866	0		351.866	0		351.866	0
351.883	0		351.883	0		351.883	0
351.9	0		351.9	0		351.9	1
351.917	0		351.917	0		351.917	0
351.934	1		351.934	0		351.934	0
351.951	0		351.951	0		351.951	0
351.968	0		351.968	0		351.968	1
351.985	0		351.985	0		351.985	2
352.002	0		352.002	0		352.002	0
352.019	0		352.019	0		352.019	0
352.036	0		352.036	1		352.036	0
352.053	1		352.053	0		352.053	0
352.07	0		352.07	0		352.07	0
352.087	0		352.087	0		352.087	0
352.104	0		352.104	0		352.104	0
352.121	0		352.121	0		352.121	0
352.138	0		352.138	0		352.138	1
352.155	0		352.155	0		352.155	0
352.172	0		352.172	1		352.172	0
352.189	0		352.189	0		352.189	0
352.206	0		352.206	0		352.206	1
352.223	0		352.223	0		352.223	0
352.24	0		352.24	0		352.24	0
352.257	0		352.257	0		352.257	0
352.274	0		352.274	0		352.274	0
352.291	1		352.291	0		352.291	0
352.308	0		352.308	0		352.308	0
352.325	0		352.325	1		352.325	0
352.342	0		352.342	0		352.342	0
352.359	0		352.359	0		352.359	0
352.376	0		352.376	0		352.376	0
352.393	0		352.393	0		352.393	0
352.41	0		352.41	1		352.41	0
352.428	0		352.428	1		352.428	0
352.445	1		352.445	0		352.445	0
352.462	0		352.462	0		352.462	0
352.479	1		352.479	2		352.479	0
352.496	0		352.496	0		352.496	0
352.513	0		352.513	1		352.513	0
352.53	0		352.53	0		352.53	0
352.547	1		352.547	0		352.547	0
352.564	0		352.564	0		352.564	0
352.581	0		352.581	0		352.581	0
352.598	0		352.598	0		352.598	0
352.615	0		352.615	0		352.615	0
352.632	0		352.632	1		352.632	0
352.649	0		352.649	0		352.649	0
352.666	0		352.666	0		352.666	1
352.683	0		352.683	0		352.683	1
352.7	0		352.7	0		352.7	0
352.717	0		352.717	0		352.717	0
352.734	0		352.734	0		352.734	0
352.751	0		352.751	0		352.751	1
352.769	1		352.769	0		352.769	0
352.786	0		352.786	0		352.786	0
352.803	0		352.803	0		352.803	0
352.82	0		352.82	0		352.82	1
352.837	1		352.837	0		352.837	1
352.854	1		352.854	0		352.854	0
352.871	1		352.871	0		352.871	0
352.888	0		352.888	0		352.888	0
352.905	0		352.905	0		352.905	0
352.922	0		352.922	0		352.922	0
352.939	0		352.939	0		352.939	0
352.956	1		352.956	0		352.956	0
352.973	0		352.973	0		352.973	0
352.99	0		352.99	0		352.99	0
353.007	0		353.007	0		353.007	0
353.025	0		353.025	0		353.025	0
353.042	0		353.042	0		353.042	0
353.059	1		353.059	0		353.059	0
353.076	0		353.076	0		353.076	0
353.093	1		353.093	1		353.093	0
353.11	0		353.11	0		353.11	1
353.127	2		353.127	0		353.127	0
353.144	0		353.144	0		353.144	0
353.161	0		353.161	0		353.161	0
353.178	0		353.178	0		353.178	0
353.195	0		353.195	0		353.195	0
353.212	2		353.212	0		353.212	0
353.229	0		353.229	0		353.229	1
353.247	1		353.247	0		353.247	0
353.264	0		353.264	0		353.264	0
353.281	0		353.281	0		353.281	0
353.298	0		353.298	2		353.298	0
353.315	0		353.315	0		353.315	0
353.332	1		353.332	0		353.332	0
353.349	0		353.349	0		353.349	0
353.366	0		353.366	0		353.366	0
353.383	0		353.383	0		353.383	0
353.4	0		353.4	0		353.4	1
353.417	0		353.417	0		353.417	0
353.435	1		353.435	0		353.435	0
353.452	0		353.452	0		353.452	0
353.469	0		353.469	0		353.469	0
353.486	0		353.486	0		353.486	1
353.503	2		353.503	0		353.503	1
353.52	1		353.52	0		353.52	0
353.537	0		353.537	2		353.537	1
353.554	0		353.554	1		353.554	0
353.571	0		353.571	0		353.571	0
353.588	0		353.588	1		353.588	0
353.606	0		353.606	1		353.606	0
353.623	0		353.623	0		353.623	0
353.64	0		353.64	1		353.64	0
353.657	1		353.657	0		353.657	0
353.674	0		353.674	0		353.674	0
353.691	0		353.691	1		353.691	0
353.708	0		353.708	0		353.708	0
353.725	2		353.725	0		353.725	0
353.742	0		353.742	0		353.742	0
353.759	0		353.759	0		353.759	0
353.777	0		353.777	1		353.777	0
353.794	0		353.794	0		353.794	0
353.811	0		353.811	0		353.811	0
353.828	1		353.828	0		353.828	0
353.845	0		353.845	0		353.845	0
353.862	1		353.862	0		353.862	0
353.879	0		353.879	0		353.879	0
353.896	0		353.896	0		353.896	0
353.914	0		353.914	0		353.914	0
353.931	0		353.931	0		353.931	0
353.948	2		353.948	0		353.948	1
353.965	0		353.965	0		353.965	0
353.982	0		353.982	0		353.982	0
353.999	0		353.999	0		353.999	0
354.016	0		354.016	1		354.016	0
354.033	0		354.033	1		354.033	0
354.05	0		354.05	1		354.05	0
354.068	1		354.068	2		354.068	0
354.085	0		354.085	0		354.085	0
354.102	1		354.102	0		354.102	0
354.119	0		354.119	0		354.119	0
354.136	0		354.136	0		354.136	0
354.153	0		354.153	3		354.153	0
354.17	0		354.17	0		354.17	0
354.188	0		354.188	1		354.188	0
354.205	0		354.205	0		354.205	0
354.222	1		354.222	0		354.222	0
354.239	0		354.239	0		354.239	0
354.256	0		354.256	0		354.256	0
354.273	0		354.273	0		354.273	0
354.29	0		354.29	1		354.29	0
354.307	0		354.307	1		354.307	0
354.325	0		354.325	0		354.325	0
354.342	1		354.342	0		354.342	0
354.359	1		354.359	0		354.359	0
354.376	0		354.376	1		354.376	0
354.393	0		354.393	0		354.393	0
354.41	0		354.41	0		354.41	0
354.427	0		354.427	0		354.427	1
354.445	1		354.445	0		354.445	0
354.462	0		354.462	0		354.462	0
354.479	0		354.479	0		354.479	0
354.496	0		354.496	0		354.496	0
354.513	0		354.513	1		354.513	0
354.53	0		354.53	0		354.53	0
354.547	0		354.547	0		354.547	0
354.565	0		354.565	0		354.565	0
354.582	1		354.582	0		354.582	0
354.599	0		354.599	1		354.599	0
354.616	0		354.616	0		354.616	0
354.633	0		354.633	0		354.633	0
354.65	0		354.65	1		354.65	0
354.668	1		354.668	0		354.668	0
354.685	0		354.685	0		354.685	0
354.702	0		354.702	0		354.702	1
354.719	0		354.719	0		354.719	0
354.736	0		354.736	0		354.736	0
354.753	0		354.753	1		354.753	0
354.771	0		354.771	0		354.771	0
354.788	0		354.788	0		354.788	0
354.805	0		354.805	0		354.805	0
354.822	1		354.822	0		354.822	0
354.839	1		354.839	0		354.839	0
354.856	0		354.856	0		354.856	0
354.874	1		354.874	1		354.874	0
354.891	0		354.891	0		354.891	0
354.908	0		354.908	0		354.908	0
354.925	0		354.925	0		354.925	0
354.942	1		354.942	1		354.942	0
354.959	0		354.959	0		354.959	0
354.977	0		354.977	0		354.977	0
354.994	0		354.994	0		354.994	0
355.011	1		355.011	1		355.011	0
355.028	1		355.028	0		355.028	0
355.045	0		355.045	0		355.045	0
355.062	0		355.062	0		355.062	0
355.08	0		355.08	0		355.08	1
355.097	0		355.097	0		355.097	0
355.114	2		355.114	1		355.114	0
355.131	0		355.131	0		355.131	1
355.148	0		355.148	0		355.148	0
355.165	0		355.165	0		355.165	0
355.183	2		355.183	0		355.183	0
355.2	0		355.2	0		355.2	0
355.217	0		355.217	2		355.217	0
355.234	0		355.234	1		355.234	0
355.251	0		355.251	0		355.251	1
355.269	0		355.269	0		355.269	1
355.286	0		355.286	0		355.286	0
355.303	0		355.303	1		355.303	0
355.32	0		355.32	0		355.32	0
355.337	0		355.337	1		355.337	0
355.355	0		355.355	0		355.355	0
355.372	0		355.372	0		355.372	0
355.389	0		355.389	0		355.389	0
355.406	2		355.406	1		355.406	0
355.423	0		355.423	0		355.423	0
355.441	1		355.441	0		355.441	0
355.458	1		355.458	0		355.458	0
355.475	0		355.475	0		355.475	1
355.492	0		355.492	0		355.492	0
355.509	1		355.509	0		355.509	0
355.526	0		355.526	0		355.526	0
355.544	0		355.544	0		355.544	0
355.561	0		355.561	0		355.561	0
355.578	0		355.578	0		355.578	0
355.595	2		355.595	0		355.595	0
355.613	0		355.613	1		355.613	0
355.63	0		355.63	0		355.63	0
355.647	0		355.647	0		355.647	0
355.664	0		355.664	0		355.664	0
355.681	0		355.681	1		355.681	0
355.699	0		355.699	0		355.699	0
355.716	1		355.716	1		355.716	0
355.733	0		355.733	0		355.733	0
355.75	0		355.75	0		355.75	0
355.767	0		355.767	1		355.767	0
355.785	0		355.785	0		355.785	0
355.802	0		355.802	0		355.802	0
355.819	0		355.819	0		355.819	0
355.836	0		355.836	0		355.836	0
355.853	0		355.853	1		355.853	0
355.871	0		355.871	0		355.871	0
355.888	0		355.888	0		355.888	1
355.905	0		355.905	0		355.905	0
355.922	0		355.922	0		355.922	1
355.94	0		355.94	0		355.94	0
355.957	1		355.957	1		355.957	0
355.974	0		355.974	0		355.974	0
355.991	0		355.991	0		355.991	0
356.008	0		356.008	0		356.008	0
356.026	0		356.026	3		356.026	0
356.043	0		356.043	1		356.043	0
356.06	1		356.06	1		356.06	0
356.077	0		356.077	0		356.077	2
356.095	0		356.095	0		356.095	0
356.112	0		356.112	0		356.112	0
356.129	0		356.129	1		356.129	0
356.146	1		356.146	0		356.146	0
356.164	1		356.164	0		356.164	0
356.181	0		356.181	0		356.181	0
356.198	0		356.198	0		356.198	0
356.215	0		356.215	1		356.215	0
356.232	0		356.232	0		356.232	0
356.25	0		356.25	0		356.25	0
356.267	1		356.267	0		356.267	0
356.284	0		356.284	0		356.284	0
356.301	0		356.301	0		356.301	0
356.319	1		356.319	0		356.319	0
356.336	1		356.336	0		356.336	0
356.353	0		356.353	0		356.353	0
356.37	0		356.37	0		356.37	0
356.388	0		356.388	0		356.388	1
356.405	0		356.405	1		356.405	0
356.422	0		356.422	0		356.422	0
356.439	0		356.439	0		356.439	0
356.457	0		356.457	0		356.457	0
356.474	0		356.474	0		356.474	1
356.491	0		356.491	0		356.491	0
356.508	0		356.508	1		356.508	0
356.526	0		356.526	0		356.526	1
356.543	1		356.543	0		356.543	1
356.56	0		356.56	0		356.56	0
356.577	0		356.577	0		356.577	0
356.595	0		356.595	0		356.595	0
356.612	0		356.612	0		356.612	0
356.629	0		356.629	0		356.629	0
356.646	0		356.646	0		356.646	1
356.664	0		356.664	0		356.664	0
356.681	0		356.681	0		356.681	1
356.698	0		356.698	0		356.698	1
356.715	1		356.715	0		356.715	0
356.733	1		356.733	1		356.733	1
356.75	1		356.75	0		356.75	0
356.767	0		356.767	1		356.767	0
356.784	1		356.784	1		356.784	0
356.802	0		356.802	0		356.802	1
356.819	0		356.819	0		356.819	0
356.836	0		356.836	1		356.836	0
356.854	2		356.854	0		356.854	0
356.871	0		356.871	0		356.871	1
356.888	0		356.888	1		356.888	0
356.905	0		356.905	0		356.905	0
356.923	0		356.923	1		356.923	0
356.94	0		356.94	0		356.94	0
356.957	0		356.957	1		356.957	0
356.974	0		356.974	0		356.974	0
356.992	0		356.992	0		356.992	0
357.009	0		357.009	0		357.009	0
357.026	0		357.026	0		357.026	0
357.043	0		357.043	0		357.043	1
357.061	0		357.061	0		357.061	0
357.078	0		357.078	0		357.078	0
357.095	0		357.095	1		357.095	0
357.113	0		357.113	0		357.113	0
357.13	0		357.13	0		357.13	0
357.147	1		357.147	0		357.147	0
357.164	0		357.164	0		357.164	0
357.182	0		357.182	0		357.182	1
357.199	0		357.199	0		357.199	0
357.216	0		357.216	0		357.216	0
357.234	1		357.234	0		357.234	0
357.251	0		357.251	0		357.251	0
357.268	1		357.268	1		357.268	0
357.285	0		357.285	0		357.285	0
357.303	0		357.303	0		357.303	0
357.32	0		357.32	0		357.32	0
357.337	1		357.337	1		357.337	0
357.355	0		357.355	0		357.355	1
357.372	0		357.372	0		357.372	0
357.389	0		357.389	0		357.389	0
357.407	0		357.407	0		357.407	0
357.424	0		357.424	0		357.424	0
357.441	0		357.441	0		357.441	0
357.458	2		357.458	0		357.458	0
357.476	0		357.476	0		357.476	0
357.493	1		357.493	0		357.493	0
357.51	0		357.51	0		357.51	0
357.528	0		357.528	0		357.528	0
357.545	0		357.545	0		357.545	0
357.562	0		357.562	0		357.562	0
357.58	0		357.58	1		357.58	0
357.597	0		357.597	0		357.597	0
357.614	0		357.614	0		357.614	0
357.631	0		357.631	0		357.631	0
357.649	0		357.649	0		357.649	0
357.666	0		357.666	1		357.666	0
357.683	0		357.683	0		357.683	0
357.701	0		357.701	0		357.701	0
357.718	0		357.718	1		357.718	0
357.735	0		357.735	0		357.735	0
357.753	0		357.753	0		357.753	0
357.77	0		357.77	0		357.77	1
357.787	0		357.787	0		357.787	0
357.805	0		357.805	0		357.805	0
357.822	0		357.822	2		357.822	0
357.839	0		357.839	0		357.839	0
357.856	0		357.856	0		357.856	0
357.874	0		357.874	2		357.874	0
357.891	0		357.891	0		357.891	0
357.908	0		357.908	1		357.908	0
357.926	0		357.926	0		357.926	0
357.943	0		357.943	0		357.943	0
357.96	1		357.96	0		357.96	0
357.978	0		357.978	0		357.978	1
357.995	0		357.995	0		357.995	0
358.012	2		358.012	0		358.012	0
358.03	0		358.03	1		358.03	1
358.047	0		358.047	0		358.047	1
358.064	0		358.064	0		358.064	0
358.082	0		358.082	0		358.082	0
358.099	0		358.099	0		358.099	0
358.116	1		358.116	0		358.116	0
358.134	0		358.134	1		358.134	0
358.151	0		358.151	0		358.151	0
358.168	0		358.168	0		358.168	0
358.186	0		358.186	0		358.186	0
358.203	1		358.203	0		358.203	0
358.22	0		358.22	0		358.22	0
358.238	0		358.238	1		358.238	0
358.255	1		358.255	0		358.255	0
358.272	0		358.272	0		358.272	1
358.29	1		358.29	1		358.29	0
358.307	0		358.307	0		358.307	0
358.324	1		358.324	0		358.324	0
358.342	0		358.342	0		358.342	0
358.359	0		358.359	0		358.359	0
358.376	0		358.376	0		358.376	0
358.394	1		358.394	1		358.394	0
358.411	0		358.411	1		358.411	0
358.428	0		358.428	0		358.428	0
358.446	0		358.446	0		358.446	0
358.463	0		358.463	0		358.463	0
358.481	0		358.481	0		358.481	0
358.498	0		358.498	0		358.498	0
358.515	0		358.515	0		358.515	2
358.533	0		358.533	0		358.533	0
358.55	0		358.55	0		358.55	0
358.567	0		358.567	0		358.567	0
358.585	0		358.585	2		358.585	0
358.602	0		358.602	0		358.602	0
358.619	1		358.619	0		358.619	0
358.637	0		358.637	1		358.637	0
358.654	0		358.654	0		358.654	0
358.671	0		358.671	2		358.671	1
358.689	0		358.689	1		358.689	0
358.706	2		358.706	0		358.706	1
358.723	0		358.723	1		358.723	0
358.741	0		358.741	1		358.741	0
358.758	0		358.758	0		358.758	0
358.776	0		358.776	0		358.776	0
358.793	0		358.793	0		358.793	0
358.81	2		358.81	0		358.81	0
358.828	0		358.828	0		358.828	2
358.845	0		358.845	0		358.845	0
358.862	0		358.862	0		358.862	0
358.88	0		358.88	0		358.88	1
358.897	0		358.897	0		358.897	1
358.915	0		358.915	0		358.915	0
358.932	0		358.932	0		358.932	0
358.949	0		358.949	0		358.949	0
358.967	1		358.967	0		358.967	0
358.984	1		358.984	0		358.984	0
359.001	0		359.001	0		359.001	1
359.019	1		359.019	0		359.019	0
359.036	0		359.036	0		359.036	0
359.054	0		359.054	1		359.054	0
359.071	0		359.071	1		359.071	0
359.088	0		359.088	1		359.088	0
359.106	0		359.106	0		359.106	0
359.123	0		359.123	1		359.123	1
359.14	0		359.14	0		359.14	0
359.158	1		359.158	0		359.158	0
359.175	0		359.175	1		359.175	0
359.193	2		359.193	0		359.193	0
359.21	0		359.21	0		359.21	0
359.227	0		359.227	1		359.227	0
359.245	0		359.245	0		359.245	0
359.262	0		359.262	0		359.262	1
359.279	0		359.279	0		359.279	0
359.297	1		359.297	0		359.297	0
359.314	0		359.314	0		359.314	0
359.332	0		359.332	0		359.332	0
359.349	0		359.349	1		359.349	0
359.366	0		359.366	1		359.366	0
359.384	0		359.384	0		359.384	0
359.401	0		359.401	0		359.401	0
359.419	0		359.419	0		359.419	0
359.436	0		359.436	0		359.436	0
359.453	0		359.453	0		359.453	0
359.471	0		359.471	0		359.471	0
359.488	0		359.488	0		359.488	0
359.506	0		359.506	0		359.506	0
359.523	0		359.523	0		359.523	0
359.54	1		359.54	0		359.54	0
359.558	0		359.558	0		359.558	0
359.575	0		359.575	1		359.575	1
359.593	0		359.593	1		359.593	0
359.61	1		359.61	0		359.61	0
359.627	1		359.627	0		359.627	1
359.645	0		359.645	0		359.645	0
359.662	0		359.662	0		359.662	1
359.68	0		359.68	0		359.68	0
359.697	0		359.697	0		359.697	0
359.715	0		359.715	0		359.715	0
359.732	0		359.732	0		359.732	0
359.749	1		359.749	0		359.749	1
359.767	0		359.767	1		359.767	0
359.784	0		359.784	0		359.784	0
359.802	0		359.802	0		359.802	0
359.819	1		359.819	0		359.819	0
359.836	0		359.836	1		359.836	0
359.854	0		359.854	0		359.854	0
359.871	1		359.871	0		359.871	0
359.889	0		359.889	1		359.889	0
359.906	1		359.906	0		359.906	1
359.924	0		359.924	0		359.924	0
359.941	1		359.941	0		359.941	0
359.958	0		359.958	0		359.958	0
359.976	2		359.976	0		359.976	0
359.993	0		359.993	1		359.993	0
360.011	1		360.011	0		360.011	0
360.028	0		360.028	0		360.028	0
360.045	0		360.045	0		360.045	0
360.063	0		360.063	0		360.063	0
360.08	0		360.08	0		360.08	0
360.098	0		360.098	0		360.098	0
360.115	0		360.115	0		360.115	0
360.133	1		360.133	1		360.133	0
360.15	0		360.15	0		360.15	1
360.167	0		360.167	0		360.167	0
360.185	0		360.185	1		360.185	0
360.202	0		360.202	0		360.202	0
360.22	0		360.22	0		360.22	1
360.237	1		360.237	1		360.237	0
360.255	0		360.255	1		360.255	0
360.272	2		360.272	0		360.272	0
360.29	0		360.29	0		360.29	0
360.307	0		360.307	0		360.307	0
360.324	0		360.324	0		360.324	0
360.342	1		360.342	0		360.342	0
360.359	0		360.359	0		360.359	0
360.377	0		360.377	0		360.377	0
360.394	1		360.394	1		360.394	0
360.412	0		360.412	0		360.412	0
360.429	0		360.429	0		360.429	0
360.447	0		360.447	0		360.447	0
360.464	0		360.464	1		360.464	0
360.481	0		360.481	0		360.481	0
360.499	0		360.499	0		360.499	0
360.516	0		360.516	1		360.516	0
360.534	0		360.534	0		360.534	0
360.551	0		360.551	0		360.551	0
360.569	1		360.569	0		360.569	0
360.586	0		360.586	0		360.586	0
360.604	1		360.604	0		360.604	0
360.621	0		360.621	0		360.621	0
360.639	0		360.639	0		360.639	0
360.656	1		360.656	0		360.656	0
360.673	1		360.673	0		360.673	0
360.691	0		360.691	0		360.691	1
360.708	0		360.708	0		360.708	0
360.726	0		360.726	0		360.726	1
360.743	0		360.743	0		360.743	0
360.761	0		360.761	0		360.761	0
360.778	0		360.778	0		360.778	0
360.796	1		360.796	0		360.796	0
360.813	0		360.813	0		360.813	0
360.831	0		360.831	0		360.831	0
360.848	1		360.848	0		360.848	0
360.866	0		360.866	1		360.866	0
360.883	1		360.883	0		360.883	0
360.9	0		360.9	0		360.9	0
360.918	0		360.918	0		360.918	0
360.935	0		360.935	1		360.935	0
360.953	1		360.953	0		360.953	1
360.97	1		360.97	0		360.97	0
360.988	0		360.988	0		360.988	0
361.005	1		361.005	0		361.005	0
361.023	0		361.023	0		361.023	0
361.04	0		361.04	0		361.04	0
361.058	0		361.058	0		361.058	0
361.075	0		361.075	0		361.075	0
361.093	0		361.093	0		361.093	0
361.11	0		361.11	0		361.11	0
361.128	0		361.128	0		361.128	0
361.145	0		361.145	0		361.145	0
361.163	0		361.163	0		361.163	0
361.18	0		361.18	0		361.18	0
361.198	0		361.198	0		361.198	0
361.215	0		361.215	0		361.215	0
361.233	0		361.233	1		361.233	0
361.25	1		361.25	1		361.25	0
361.268	0		361.268	0		361.268	0
361.285	1		361.285	0		361.285	0
361.303	0		361.303	0		361.303	0
361.32	0		361.32	2		361.32	0
361.338	0		361.338	0		361.338	0
361.355	2		361.355	0		361.355	0
361.372	1		361.372	0		361.372	0
361.39	0		361.39	0		361.39	0
361.407	1		361.407	0		361.407	0
361.425	0		361.425	0		361.425	0
361.442	0		361.442	0		361.442	0
361.46	0		361.46	1		361.46	0
361.477	1		361.477	0		361.477	0
361.495	1		361.495	0		361.495	0
361.512	0		361.512	0		361.512	0
361.53	0		361.53	0		361.53	1
361.547	0		361.547	0		361.547	0
361.565	0		361.565	0		361.565	0
361.582	0		361.582	0		361.582	1
361.6	0		361.6	0		361.6	1
361.617	0		361.617	0		361.617	0
361.635	0		361.635	0		361.635	2
361.653	0		361.653	0		361.653	0
361.67	0		361.67	0		361.67	0
361.688	2		361.688	0		361.688	0
361.705	0		361.705	0		361.705	0
361.723	0		361.723	1		361.723	0
361.74	0		361.74	0		361.74	0
361.758	0		361.758	1		361.758	0
361.775	0		361.775	0		361.775	0
361.793	0		361.793	0		361.793	0
361.81	0		361.81	0		361.81	0
361.828	0		361.828	0		361.828	0
361.845	1		361.845	2		361.845	0
361.863	0		361.863	0		361.863	0
361.88	0		361.88	0		361.88	0
361.898	0		361.898	0		361.898	0
361.915	0		361.915	1		361.915	0
361.933	0		361.933	0		361.933	1
361.95	0		361.95	0		361.95	0
361.968	0		361.968	0		361.968	0
361.985	0		361.985	0		361.985	0
362.003	0		362.003	0		362.003	0
362.02	0		362.02	0		362.02	0
362.038	0		362.038	0		362.038	0
362.055	0		362.055	0		362.055	0
362.073	0		362.073	1		362.073	0
362.09	0		362.09	0		362.09	0
362.108	0		362.108	1		362.108	0
362.126	0		362.126	0		362.126	0
362.143	0		362.143	0		362.143	0
362.161	0		362.161	0		362.161	0
362.178	0		362.178	0		362.178	0
362.196	0		362.196	0		362.196	0
362.213	0		362.213	0		362.213	0
362.231	0		362.231	0		362.231	0
362.248	2		362.248	0		362.248	1
362.266	0		362.266	0		362.266	0
362.283	0		362.283	0		362.283	0
362.301	0		362.301	1		362.301	1
362.318	0		362.318	0		362.318	0
362.336	0		362.336	0		362.336	0
362.354	0		362.354	0		362.354	0
362.371	0		362.371	1		362.371	0
362.389	2		362.389	1		362.389	1
362.406	0		362.406	0		362.406	0
362.424	1		362.424	0		362.424	1
362.441	1		362.441	1		362.441	0
362.459	0		362.459	1		362.459	0
362.476	0		362.476	0		362.476	1
362.494	0		362.494	0		362.494	0
362.511	1		362.511	0		362.511	0
362.529	1		362.529	0		362.529	1
362.547	0		362.547	0		362.547	0
362.564	0		362.564	0		362.564	0
362.582	0		362.582	0		362.582	0
362.599	0		362.599	0		362.599	0
362.617	0		362.617	0		362.617	0
362.634	0		362.634	0		362.634	0
362.652	0		362.652	0		362.652	0
362.669	0		362.669	0		362.669	0
362.687	0		362.687	0		362.687	0
362.705	0		362.705	0		362.705	0
362.722	0		362.722	0		362.722	0
362.74	0		362.74	1		362.74	0
362.757	0		362.757	0		362.757	0
362.775	0		362.775	0		362.775	1
362.792	0		362.792	0		362.792	0
362.81	1		362.81	0		362.81	0
362.827	0		362.827	0		362.827	0
362.845	0		362.845	0		362.845	0
362.863	0		362.863	0		362.863	0
362.88	0		362.88	0		362.88	0
362.898	0		362.898	0		362.898	0
362.915	0		362.915	0		362.915	0
362.933	0		362.933	0		362.933	0
362.95	0		362.95	0		362.95	0
362.968	1		362.968	0		362.968	1
362.986	1		362.986	0		362.986	0
363.003	1		363.003	0		363.003	0
363.021	0		363.021	0		363.021	0
363.038	0		363.038	0		363.038	0
363.056	0		363.056	0		363.056	0
363.073	1		363.073	0		363.073	0
363.091	0		363.091	0		363.091	0
363.109	0		363.109	0		363.109	0
363.126	0		363.126	1		363.126	0
363.144	0		363.144	0		363.144	0
363.161	1		363.161	0		363.161	0
363.179	0		363.179	0		363.179	0
363.197	1		363.197	0		363.197	0
363.214	1		363.214	1		363.214	0
363.232	0		363.232	0		363.232	1
363.249	1		363.249	0		363.249	0
363.267	1		363.267	1		363.267	0
363.284	0		363.284	0		363.284	0
363.302	1		363.302	0		363.302	0
363.32	0		363.32	0		363.32	1
363.337	2		363.337	0		363.337	0
363.355	0		363.355	1		363.355	0
363.372	0		363.372	1		363.372	0
363.39	0		363.39	0		363.39	0
363.408	0		363.408	0		363.408	0
363.425	1		363.425	3		363.425	0
363.443	0		363.443	0		363.443	0
363.46	1		363.46	0		363.46	0
363.478	0		363.478	0		363.478	0
363.496	1		363.496	1		363.496	0
363.513	0		363.513	0		363.513	1
363.531	0		363.531	0		363.531	0
363.548	1		363.548	0		363.548	0
363.566	0		363.566	0		363.566	0
363.584	0		363.584	0		363.584	0
363.601	0		363.601	0		363.601	1
363.619	0		363.619	0		363.619	1
363.636	0		363.636	0		363.636	0
363.654	1		363.654	0		363.654	1
363.672	0		363.672	0		363.672	0
363.689	1		363.689	0		363.689	0
363.707	1		363.707	0		363.707	0
363.724	0		363.724	0		363.724	1
363.742	0		363.742	0		363.742	0
363.76	1		363.76	1		363.76	0
363.777	0		363.777	0		363.777	0
363.795	0		363.795	0		363.795	0
363.813	1		363.813	0		363.813	0
363.83	0		363.83	0		363.83	0
363.848	0		363.848	1		363.848	0
363.865	2		363.865	0		363.865	1
363.883	0		363.883	1		363.883	0
363.901	0		363.901	0		363.901	0
363.918	0		363.918	0		363.918	0
363.936	0		363.936	1		363.936	0
363.953	0		363.953	0		363.953	0
363.971	0		363.971	0		363.971	0
363.989	1		363.989	0		363.989	0
364.006	0		364.006	0		364.006	0
364.024	0		364.024	0		364.024	0
364.042	0		364.042	0		364.042	0
364.059	0		364.059	0		364.059	0
364.077	0		364.077	0		364.077	0
364.094	0		364.094	0		364.094	0
364.112	0		364.112	0		364.112	1
364.13	0		364.13	1		364.13	0
364.147	0		364.147	0		364.147	0
364.165	0		364.165	0		364.165	0
364.183	0		364.183	0		364.183	0
364.2	0		364.2	0		364.2	1
364.218	0		364.218	0		364.218	2
364.236	0		364.236	0		364.236	1
364.253	0		364.253	0		364.253	0
364.271	0		364.271	0		364.271	0
364.288	0		364.288	0		364.288	0
364.306	0		364.306	0		364.306	0
364.324	1		364.324	0		364.324	1
364.341	0		364.341	0		364.341	0
364.359	0		364.359	0		364.359	0
364.377	0		364.377	0		364.377	0
364.394	1		364.394	0		364.394	0
364.412	0		364.412	0		364.412	0
364.43	0		364.43	2		364.43	1
364.447	0		364.447	0		364.447	0
364.465	0		364.465	0		364.465	0
364.483	1		364.483	0		364.483	0
364.5	0		364.5	0		364.5	0
364.518	0		364.518	0		364.518	0
364.535	1		364.535	0		364.535	0
364.553	0		364.553	0		364.553	0
364.571	0		364.571	1		364.571	0
364.588	0		364.588	0		364.588	0
364.606	0		364.606	0		364.606	0
364.624	1		364.624	0		364.624	0
364.641	0		364.641	0		364.641	0
364.659	0		364.659	0		364.659	0
364.677	0		364.677	0		364.677	0
364.694	1		364.694	0		364.694	2
364.712	1		364.712	0		364.712	0
364.73	0		364.73	0		364.73	0
364.747	0		364.747	0		364.747	1
364.765	2		364.765	2		364.765	0
364.783	0		364.783	0		364.783	1
364.8	0		364.8	1		364.8	0
364.818	0		364.818	0		364.818	0
364.836	0		364.836	0		364.836	0
364.853	0		364.853	0		364.853	0
364.871	0		364.871	1		364.871	0
364.889	1		364.889	0		364.889	1
364.906	0		364.906	1		364.906	0
364.924	0		364.924	0		364.924	1
364.942	0		364.942	0		364.942	0
364.959	0		364.959	0		364.959	0
364.977	0		364.977	0		364.977	0
364.995	0		364.995	0		364.995	1
365.012	0		365.012	0		365.012	0
365.03	0		365.03	0		365.03	0
365.048	1		365.048	0		365.048	0
365.065	0		365.065	0		365.065	0
365.083	0		365.083	0		365.083	1
365.101	0		365.101	0		365.101	0
365.118	0		365.118	0		365.118	0
365.136	1		365.136	0		365.136	1
365.154	0		365.154	0		365.154	0
365.171	0		365.171	0		365.171	0
365.189	0		365.189	0		365.189	0
365.207	0		365.207	0		365.207	1
365.224	0		365.224	0		365.224	0
365.242	0		365.242	0		365.242	0
365.26	0		365.26	1		365.26	0
365.278	0		365.278	0		365.278	0
365.295	0		365.295	0		365.295	0
365.313	0		365.313	0		365.313	0
365.331	0		365.331	0		365.331	0
365.348	0		365.348	0		365.348	0
365.366	2		365.366	0		365.366	0
365.384	0		365.384	0		365.384	0
365.401	0		365.401	1		365.401	0
365.419	0		365.419	0		365.419	0
365.437	0		365.437	0		365.437	0
365.454	0		365.454	0		365.454	0
365.472	1		365.472	0		365.472	0
365.49	0		365.49	0		365.49	0
365.508	0		365.508	0		365.508	0
365.525	2		365.525	2		365.525	0
365.543	0		365.543	0		365.543	0
365.561	0		365.561	1		365.561	0
365.578	1		365.578	0		365.578	0
365.596	0		365.596	0		365.596	0
365.614	0		365.614	0		365.614	0
365.631	0		365.631	0		365.631	0
365.649	0		365.649	0		365.649	0
365.667	0		365.667	0		365.667	0
365.685	0		365.685	0		365.685	0
365.702	0		365.702	0		365.702	0
365.72	1		365.72	1		365.72	0
365.738	0		365.738	1		365.738	0
365.755	0		365.755	0		365.755	0
365.773	0		365.773	0		365.773	1
365.791	0		365.791	0		365.791	0
365.809	0		365.809	0		365.809	0
365.826	0		365.826	0		365.826	0
365.844	0		365.844	0		365.844	1
365.862	0		365.862	0		365.862	0
365.879	0		365.879	0		365.879	0
365.897	0		365.897	0		365.897	0
365.915	0		365.915	0		365.915	2
365.933	1		365.933	0		365.933	0
365.95	1		365.95	0		365.95	0
365.968	0		365.968	0		365.968	0
365.986	0		365.986	0		365.986	0
366.003	0		366.003	0		366.003	0
366.021	0		366.021	1		366.021	0
366.039	1		366.039	0		366.039	0
366.057	0		366.057	0		366.057	0
366.074	1		366.074	0		366.074	0
366.092	2		366.092	0		366.092	0
366.11	0		366.11	0		366.11	0
366.127	0		366.127	0		366.127	0
366.145	0		366.145	0		366.145	0
366.163	0		366.163	0		366.163	0
366.181	0		366.181	0		366.181	0
366.198	0		366.198	0		366.198	0
366.216	0		366.216	0		366.216	0
366.234	0		366.234	0		366.234	0
366.252	0		366.252	0		366.252	0
366.269	0		366.269	1		366.269	0
366.287	1		366.287	0		366.287	1
366.305	1		366.305	0		366.305	0
366.323	0		366.323	0		366.323	0
366.34	0		366.34	0		366.34	0
366.358	0		366.358	0		366.358	0
366.376	0		366.376	0		366.376	0
366.393	2		366.393	0		366.393	0
366.411	0		366.411	0		366.411	1
366.429	0		366.429	1		366.429	0
366.447	1		366.447	0		366.447	1
366.464	0		366.464	0		366.464	0
366.482	0		366.482	0		366.482	0
366.5	0		366.5	1		366.5	0
366.518	0		366.518	0		366.518	0
366.535	1		366.535	0		366.535	0
366.553	1		366.553	0		366.553	0
366.571	0		366.571	1		366.571	0
366.589	0		366.589	1		366.589	0
366.606	0		366.606	0		366.606	0
366.624	1		366.624	0		366.624	0
366.642	1		366.642	0		366.642	0
366.66	1		366.66	0		366.66	0
366.677	0		366.677	1		366.677	0
366.695	2		366.695	0		366.695	0
366.713	0		366.713	0		366.713	0
366.731	1		366.731	0		366.731	0
366.748	0		366.748	0		366.748	0
366.766	0		366.766	0		366.766	0
366.784	0		366.784	0		366.784	0
366.802	0		366.802	0		366.802	0
366.82	0		366.82	0		366.82	0
366.837	0		366.837	0		366.837	0
366.855	0		366.855	0		366.855	0
366.873	0		366.873	1		366.873	0
366.891	0		366.891	0		366.891	0
366.908	0		366.908	0		366.908	0
366.926	1		366.926	1		366.926	0
366.944	0		366.944	0		366.944	0
366.962	1		366.962	2		366.962	0
366.979	1		366.979	0		366.979	0
366.997	0		366.997	0		366.997	0
367.015	0		367.015	0		367.015	0
367.033	0		367.033	0		367.033	0
367.051	0		367.051	0		367.051	0
367.068	0		367.068	0		367.068	0
367.086	0		367.086	0		367.086	0
367.104	0		367.104	0		367.104	0
367.122	0		367.122	0		367.122	0
367.139	0		367.139	0		367.139	1
367.157	0		367.157	0		367.157	0
367.175	1		367.175	0		367.175	0
367.193	2		367.193	0		367.193	0
367.21	0		367.21	0		367.21	0
367.228	0		367.228	0		367.228	0
367.246	0		367.246	0		367.246	0
367.264	0		367.264	1		367.264	0
367.282	0		367.282	1		367.282	0
367.299	0		367.299	1		367.299	0
367.317	0		367.317	0		367.317	0
367.335	1		367.335	0		367.335	0
367.353	0		367.353	0		367.353	0
367.371	1		367.371	0		367.371	0
367.388	0		367.388	0		367.388	0
367.406	0		367.406	1		367.406	0
367.424	1		367.424	0		367.424	0
367.442	0		367.442	0		367.442	3
367.46	0		367.46	0		367.46	0
367.477	0		367.477	0		367.477	1
367.495	0		367.495	0		367.495	0
367.513	0		367.513	0		367.513	0
367.531	2		367.531	0		367.531	0
367.548	0		367.548	0		367.548	0
367.566	0		367.566	0		367.566	0
367.584	0		367.584	0		367.584	0
367.602	0		367.602	1		367.602	0
367.62	0		367.62	0		367.62	0
367.637	0		367.637	0		367.637	0
367.655	0		367.655	0		367.655	0
367.673	0		367.673	0		367.673	0
367.691	0		367.691	0		367.691	0
367.709	0		367.709	0		367.709	0
367.727	0		367.727	0		367.727	0
367.744	0		367.744	0		367.744	0
367.762	0		367.762	0		367.762	0
367.78	0		367.78	0		367.78	0
367.798	0		367.798	0		367.798	2
367.816	0		367.816	0		367.816	0
367.833	0		367.833	0		367.833	0
367.851	0		367.851	1		367.851	0
367.869	0		367.869	0		367.869	0
367.887	0		367.887	0		367.887	0
367.905	1		367.905	0		367.905	0
367.922	0		367.922	1		367.922	0
367.94	0		367.94	0		367.94	1
367.958	1		367.958	0		367.958	0
367.976	0		367.976	1		367.976	0
367.994	0		367.994	0		367.994	1
368.012	0		368.012	0		368.012	0
368.029	1		368.029	1		368.029	0
368.047	0		368.047	1		368.047	0
368.065	0		368.065	0		368.065	0
368.083	1		368.083	0		368.083	1
368.101	0		368.101	0		368.101	0
368.118	0		368.118	0		368.118	0
368.136	0		368.136	0		368.136	0
368.154	0		368.154	1		368.154	0
368.172	0		368.172	0		368.172	1
368.19	0		368.19	0		368.19	0
368.208	0		368.208	0		368.208	1
368.225	0		368.225	0		368.225	0
368.243	0		368.243	0		368.243	0
368.261	0		368.261	0		368.261	0
368.279	0		368.279	1		368.279	0
368.297	1		368.297	0		368.297	0
368.315	0		368.315	0		368.315	0
368.332	0		368.332	1		368.332	0
368.35	0		368.35	0		368.35	0
368.368	0		368.368	0		368.368	0
368.386	1		368.386	0		368.386	1
368.404	0		368.404	0		368.404	0
368.422	1		368.422	0		368.422	0
368.439	0		368.439	0		368.439	1
368.457	0		368.457	0		368.457	0
368.475	0		368.475	0		368.475	0
368.493	0		368.493	0		368.493	0
368.511	0		368.511	0		368.511	0
368.529	1		368.529	0		368.529	0
368.546	0		368.546	0		368.546	1
368.564	0		368.564	0		368.564	0
368.582	0		368.582	0		368.582	0
368.6	1		368.6	0		368.6	1
368.618	0		368.618	0		368.618	0
368.636	0		368.636	1		368.636	0
368.654	0		368.654	0		368.654	0
368.671	0		368.671	0		368.671	0
368.689	0		368.689	0		368.689	0
368.707	0		368.707	0		368.707	0
368.725	0		368.725	0		368.725	0
368.743	1		368.743	0		368.743	1
368.761	0		368.761	0		368.761	0
368.779	0		368.779	0		368.779	0
368.796	0		368.796	0		368.796	0
368.814	0		368.814	0		368.814	0
368.832	0		368.832	0		368.832	0
368.85	0		368.85	0		368.85	0
368.868	0		368.868	0		368.868	0
368.886	1		368.886	0		368.886	1
368.904	0		368.904	0		368.904	0
368.921	0		368.921	0		368.921	1
368.939	0		368.939	0		368.939	0
368.957	1		368.957	1		368.957	0
368.975	0		368.975	0		368.975	1
368.993	0		368.993	0		368.993	0
369.011	0		369.011	0		369.011	0
369.029	0		369.029	0		369.029	1
369.047	0		369.047	0		369.047	0
369.064	0		369.064	0		369.064	0
369.082	0		369.082	1		369.082	0
369.1	1		369.1	0		369.1	0
369.118	0		369.118	0		369.118	0
369.136	0		369.136	0		369.136	1
369.154	0		369.154	0		369.154	0
369.172	1		369.172	0		369.172	1
369.19	0		369.19	0		369.19	1
369.207	0		369.207	1		369.207	0
369.225	0		369.225	0		369.225	1
369.243	1		369.243	0		369.243	0
369.261	0		369.261	0		369.261	0
369.279	0		369.279	1		369.279	1
369.297	0		369.297	0		369.297	0
369.315	0		369.315	0		369.315	0
369.333	0		369.333	0		369.333	0
369.35	0		369.35	0		369.35	1
369.368	0		369.368	0		369.368	0
369.386	1		369.386	0		369.386	0
369.404	0		369.404	0		369.404	0
369.422	0		369.422	0		369.422	0
369.44	0		369.44	0		369.44	0
369.458	0		369.458	0		369.458	0
369.476	0		369.476	0		369.476	1
369.494	0		369.494	1		369.494	0
369.511	2		369.511	0		369.511	0
369.529	0		369.529	0		369.529	0
369.547	0		369.547	0		369.547	1
369.565	0		369.565	0		369.565	0
369.583	0		369.583	0		369.583	0
369.601	0		369.601	0		369.601	0
369.619	0		369.619	0		369.619	1
369.637	0		369.637	0		369.637	0
369.655	0		369.655	0		369.655	0
369.672	0		369.672	0		369.672	0
369.69	0		369.69	0		369.69	0
369.708	0		369.708	1		369.708	0
369.726	1		369.726	0		369.726	0
369.744	0		369.744	0		369.744	0
369.762	0		369.762	0		369.762	0
369.78	0		369.78	0		369.78	0
369.798	0		369.798	1		369.798	0
369.816	0		369.816	0		369.816	0
369.834	0		369.834	0		369.834	0
369.852	0		369.852	0		369.852	0
369.869	1		369.869	0		369.869	0
369.887	0		369.887	0		369.887	0
369.905	0		369.905	0		369.905	0
369.923	0		369.923	0		369.923	0
369.941	0		369.941	1		369.941	0
369.959	0		369.959	2		369.959	0
369.977	0		369.977	0		369.977	0
369.995	0		369.995	0		369.995	0
370.013	0		370.013	0		370.013	0
370.031	0		370.031	0		370.031	0
370.049	0		370.049	0		370.049	0
370.067	0		370.067	1		370.067	0
370.084	0		370.084	0		370.084	0
370.102	0		370.102	0		370.102	0
370.12	0		370.12	1		370.12	0
370.138	1		370.138	0		370.138	0
370.156	0		370.156	0		370.156	0
370.174	0		370.174	0		370.174	1
370.192	0		370.192	0		370.192	0
370.21	0		370.21	0		370.21	2
370.228	0		370.228	0		370.228	1
370.246	0		370.246	1		370.246	0
370.264	0		370.264	0		370.264	0
370.282	0		370.282	0		370.282	0
370.3	0		370.3	1		370.3	0
370.317	0		370.317	0		370.317	1
370.335	0		370.335	0		370.335	1
370.353	0		370.353	0		370.353	0
370.371	0		370.371	0		370.371	0
370.389	0		370.389	0		370.389	0
370.407	0		370.407	2		370.407	0
370.425	0		370.425	0		370.425	0
370.443	1		370.443	0		370.443	1
370.461	0		370.461	0		370.461	0
370.479	0		370.479	0		370.479	0
370.497	0		370.497	0		370.497	0
370.515	0		370.515	0		370.515	0
370.533	0		370.533	0		370.533	0
370.551	0		370.551	0		370.551	0
370.569	0		370.569	1		370.569	0
370.587	1		370.587	0		370.587	0
370.604	1		370.604	0		370.604	0
370.622	0		370.622	0		370.622	0
370.64	0		370.64	0		370.64	0
370.658	1		370.658	0		370.658	0
370.676	0		370.676	1		370.676	0
370.694	0		370.694	0		370.694	0
370.712	0		370.712	0		370.712	0
370.73	0		370.73	0		370.73	0
370.748	0		370.748	0		370.748	0
370.766	1		370.766	0		370.766	0
370.784	0		370.784	0		370.784	0
370.802	0		370.802	0		370.802	0
370.82	0		370.82	0		370.82	1
370.838	0		370.838	0		370.838	0
370.856	1		370.856	0		370.856	0
370.874	0		370.874	0		370.874	1
370.892	0		370.892	0		370.892	0
370.91	0		370.91	0		370.91	1
370.928	2		370.928	1		370.928	1
370.946	0		370.946	0		370.946	0
370.964	0		370.964	0		370.964	0
370.982	1		370.982	0		370.982	1
370.999	0		370.999	0		370.999	0
371.017	0		371.017	2		371.017	0
371.035	0		371.035	0		371.035	1
371.053	0		371.053	0		371.053	0
371.071	0		371.071	0		371.071	0
371.089	3		371.089	0		371.089	1
371.107	0		371.107	0		371.107	0
371.125	2		371.125	0		371.125	0
371.143	1		371.143	1		371.143	0
371.161	0		371.161	0		371.161	0
371.179	1		371.179	0		371.179	0
371.197	0		371.197	0		371.197	0
371.215	0		371.215	1		371.215	1
371.233	0		371.233	0		371.233	0
371.251	0		371.251	0		371.251	0
371.269	0		371.269	1		371.269	0
371.287	0		371.287	0		371.287	1
371.305	1		371.305	0		371.305	0
371.323	0		371.323	0		371.323	0
371.341	0		371.341	0		371.341	1
371.359	0		371.359	0		371.359	0
371.377	0		371.377	0		371.377	0
[truncated: 78,326 more rows]

## Sheet: Fig.4_1
Fig. 4. MS/MS analysis of peptide fragment produced by QhpG reaction.
Before QhpG reaction			After QhpG reaction
m/z	Intensity (arb. units)		m/z	Intensity (arb. units)
40.091	0		40.067	12
40.101	0		40.078	7
40.111	0		40.088	3
40.122	0		40.098	1
40.132	0		40.109	0
40.142	0		40.119	-1
40.152	0		40.129	0
40.163	0		40.14	0
40.173	0		40.15	0
40.183	0		40.16	0
40.193	0		40.171	0
40.204	0		40.181	0
40.214	0		40.192	0
40.224	0		40.202	0
40.235	0		40.212	0
40.245	0		40.223	0
40.255	0		40.233	0
40.265	0		40.243	0
40.276	0		40.254	0
40.286	0		40.264	0
40.296	0		40.274	0
40.307	0		40.285	0
40.317	0		40.295	1
40.327	0		40.305	2
40.338	0		40.316	3
40.348	0		40.326	3
40.358	0		40.337	2
40.368	1		40.347	2
40.379	1		40.357	3
40.389	1		40.368	5
40.399	0		40.378	6
40.41	0		40.388	6
40.42	0		40.399	4
40.43	0		40.409	2
40.441	0		40.419	0
40.451	0		40.43	-1
40.461	0		40.44	0
40.472	0		40.451	0
40.482	0		40.461	0
40.492	0		40.471	0
40.502	0		40.482	0
40.513	0		40.492	0
40.523	0		40.503	1
40.533	0		40.513	1
40.544	0		40.523	1
40.554	0		40.534	1
40.564	0		40.544	1
40.575	0		40.555	1
40.585	0		40.565	1
40.595	0		40.575	1
40.606	0		40.586	0
40.616	0		40.596	0
40.626	0		40.606	0
40.637	0		40.617	0
40.647	0		40.627	1
40.657	0		40.638	2
40.668	0		40.648	5
40.678	0		40.659	7
40.688	0		40.669	9
40.699	0		40.679	8
40.709	0		40.69	6
40.719	0		40.7	3
40.73	0		40.711	0
40.74	0		40.721	-1
40.751	0		40.731	-1
40.761	0		40.742	0
40.771	0		40.752	0
40.782	0		40.763	0
40.792	0		40.773	0
40.802	0		40.783	-1
40.813	0		40.794	0
40.823	0		40.804	1
40.833	0		40.815	3
40.844	0		40.825	5
40.854	0		40.836	7
40.864	0		40.846	7
40.875	0		40.856	5
40.885	0		40.867	2
40.896	-1		40.877	0
40.906	0		40.888	-1
40.916	3		40.898	0
40.927	6		40.909	1
40.937	9		40.919	2
40.947	10		40.93	3
40.958	8		40.94	2
40.968	5		40.95	2
40.979	2		40.961	1
40.989	1		40.971	0
40.999	2		40.982	0
41.01	4		40.992	-1
41.02	5		41.003	-1
41.03	4		41.013	-1
41.041	3		41.024	1
41.051	1		41.034	4
41.062	0		41.045	9
41.072	0		41.055	13
41.082	0		41.065	16
41.093	0		41.076	15
41.103	0		41.086	13
41.114	0		41.097	10
41.124	0		41.107	8
41.134	0		41.118	7
41.145	0		41.128	6
41.155	0		41.139	5
41.166	0		41.149	3
41.176	0		41.16	1
41.186	0		41.17	0
41.197	0		41.181	-1
41.207	0		41.191	0
41.218	1		41.202	0
41.228	1		41.212	0
41.238	2		41.222	0
41.249	2		41.233	0
41.259	1		41.243	0
41.27	1		41.254	-1
41.28	0		41.264	-1
41.291	0		41.275	0
41.301	0		41.285	2
41.311	0		41.296	5
41.322	0		41.306	7
41.332	0		41.317	8
41.343	0		41.327	7
41.353	0		41.338	6
41.364	0		41.348	6
41.374	0		41.359	5
41.384	0		41.369	4
41.395	0		41.38	2
41.405	0		41.39	1
41.416	0		41.401	0
41.426	0		41.411	0
41.437	0		41.422	3
41.447	0		41.432	6
41.457	1		41.443	8
41.468	1		41.453	8
41.478	0		41.464	6
41.489	0		41.474	3
41.499	0		41.485	0
41.51	1		41.495	-1
41.52	3		41.506	-1
41.531	7		41.516	0
41.541	10		41.527	3
41.551	11		41.537	6
41.562	9		41.548	8
41.572	6		41.558	8
41.583	2		41.569	7
41.593	0		41.58	4
41.604	-1		41.59	1
41.614	0		41.601	0
41.625	0		41.611	0
41.635	0		41.622	0
41.646	0		41.632	0
41.656	0		41.643	0
41.667	1		41.653	0
41.677	4		41.664	0
41.687	7		41.674	0
41.698	9		41.685	-1
41.708	9		41.695	-1
41.719	7		41.706	0
41.729	4		41.716	3
41.74	1		41.727	7
41.75	0		41.738	11
41.761	-1		41.748	13
41.771	0		41.759	12
41.782	0		41.769	8
41.792	0		41.78	4
41.803	0		41.79	2
41.813	0		41.801	1
41.824	0		41.811	2
41.834	0		41.822	1
41.845	0		41.833	1
41.855	1		41.843	0
41.866	3		41.854	0
41.876	6		41.864	0
41.887	8		41.875	0
41.897	8		41.885	0
41.908	6		41.896	0
41.918	3		41.906	0
41.929	1		41.917	0
41.939	0		41.928	0
41.95	0		41.938	1
41.96	0		41.949	3
41.971	0		41.959	5
41.981	0		41.97	6
41.992	0		41.98	7
42.002	0		41.991	5
42.013	0		42.002	3
42.023	0		42.012	1
42.034	0		42.023	1
42.044	0		42.033	2
42.055	0		42.044	5
42.065	0		42.055	7
42.076	0		42.065	8
42.086	0		42.076	6
42.097	0		42.086	3
42.107	0		42.097	1
42.118	0		42.107	0
42.128	0		42.118	-1
42.139	1		42.129	0
42.149	1		42.139	0
42.16	0		42.15	0
42.17	0		42.16	0
42.181	0		42.171	0
42.192	1		42.182	0
42.202	4		42.192	0
42.213	8		42.203	0
42.223	10		42.213	0
42.234	10		42.224	0
42.244	7		42.235	0
42.255	3		42.245	0
42.265	1		42.256	0
42.276	-1		42.266	0
42.286	-1		42.277	0
42.297	0		42.288	0
42.307	0		42.298	0
42.318	0		42.309	1
42.329	0		42.32	1
42.339	0		42.33	1
42.35	0		42.341	2
42.36	0		42.351	1
42.371	0		42.362	1
42.381	0		42.373	0
42.392	0		42.383	0
42.402	1		42.394	0
42.413	2		42.405	0
42.424	4		42.415	0
42.434	4		42.426	0
42.445	3		42.436	-1
42.455	2		42.447	-1
42.466	1		42.458	0
42.476	0		42.468	3
42.487	0		42.479	8
42.498	0		42.49	12
42.508	0		42.5	14
42.519	0		42.511	14
42.529	0		42.522	13
42.54	0		42.532	11
42.55	2		42.543	8
42.561	5		42.553	6
42.572	8		42.564	3
42.582	12		42.575	2
42.593	12		42.585	2
42.603	10		42.596	3
42.614	6		42.607	3
42.624	2		42.617	3
42.635	0		42.628	2
42.646	-1		42.639	0
42.656	0		42.649	0
42.667	0		42.66	0
42.677	0		42.671	0
42.688	0		42.681	0
42.699	0		42.692	0
42.709	0		42.703	0
42.72	0		42.713	0
42.73	0		42.724	0
42.741	0		42.735	0
42.752	0		42.745	0
42.762	0		42.756	0
42.773	0		42.767	0
42.783	0		42.777	2
42.794	0		42.788	3
42.805	0		42.799	5
42.815	-1		42.809	7
42.826	0		42.82	9
42.836	1		42.831	9
42.847	3		42.841	9
42.858	6		42.852	7
42.868	8		42.863	6
42.879	8		42.873	5
42.89	6		42.884	5
42.9	3		42.895	5
42.911	1		42.906	4
42.921	0		42.916	3
42.932	0		42.927	2
42.943	0		42.938	1
42.953	0		42.948	0
42.964	0		42.959	-1
42.975	0		42.97	0
42.985	0		42.98	2
42.996	0		42.991	3
43.006	0		43.002	5
43.017	-1		43.013	5
43.028	-1		43.023	4
43.038	-1		43.034	2
43.049	2		43.045	2
43.06	8		43.055	3
43.07	15		43.066	5
43.081	20		43.077	7
43.092	21		43.087	8
43.102	17		43.098	8
43.113	11		43.109	8
43.123	5		43.12	7
43.134	2		43.13	6
43.145	2		43.141	4
43.155	4		43.152	1
43.166	5		43.163	0
43.177	4		43.173	-1
43.187	2		43.184	-1
43.198	1		43.195	0
43.209	0		43.205	2
43.219	0		43.216	3
43.23	0		43.227	4
43.241	0		43.238	4
43.251	0		43.248	3
43.262	3		43.259	2
43.273	7		43.27	0
43.283	12		43.281	0
43.294	15		43.291	0
43.305	14		43.302	0
43.315	11		43.313	0
43.326	8		43.324	1
43.337	6		43.334	1
43.347	6		43.345	0
43.358	6		43.356	0
43.369	6		43.367	0
43.379	4		43.377	0
43.39	3		43.388	1
43.401	4		43.399	1
43.411	7		43.41	1
43.422	9		43.42	1
43.433	8		43.431	1
43.444	6		43.442	0
43.454	2		43.453	0
43.465	0		43.463	0
43.476	-1		43.474	0
43.486	2		43.485	0
43.497	6		43.496	0
43.508	9		43.506	-1
43.518	11		43.517	-1
43.529	9		43.528	0
43.54	6		43.539	2
43.55	2		43.549	7
43.561	0		43.56	11
43.572	-1		43.571	14
43.583	-1		43.582	12
43.593	0		43.593	8
43.604	0		43.603	3
43.615	0		43.614	0
43.625	0		43.625	-2
43.636	0		43.636	0
43.647	0		43.646	3
43.658	0		43.657	6
43.668	0		43.668	9
43.679	0		43.679	9
43.69	0		43.69	7
43.7	0		43.7	4
43.711	0		43.711	1
43.722	0		43.722	-1
43.733	0		43.733	-1
43.743	0		43.744	2
43.754	0		43.754	5
43.765	0		43.765	7
43.775	0		43.776	7
43.786	0		43.787	5
43.797	0		43.798	2
43.808	-1		43.808	3
43.818	-1		43.819	7
43.829	1		43.83	14
43.84	4		43.841	20
43.851	8		43.852	22
43.861	10		43.862	20
43.872	9		43.873	18
43.883	7		43.884	16
43.894	3		43.895	15
43.904	1		43.906	14
43.915	-1		43.916	11
43.926	-1		43.927	7
43.937	0		43.938	3
43.947	-1		43.949	0
43.958	-1		43.96	-1
43.969	-1		43.971	-1
43.98	2		43.981	0
43.99	7		43.992	0
44.001	13		44.003	0
44.012	16		44.014	0
44.023	16		44.025	0
44.033	11		44.035	0
44.044	5		44.046	0
44.055	1		44.057	0
44.066	-1		44.068	0
44.076	-1		44.079	-1
44.087	0		44.09	-1
44.098	0		44.1	0
44.109	0		44.111	3
44.119	0		44.122	6
44.13	-1		44.133	9
44.141	0		44.144	9
44.152	1		44.155	8
44.163	4		44.166	6
44.173	8		44.176	6
44.184	9		44.187	8
44.195	9		44.198	9
44.206	6		44.209	9
44.216	2		44.22	6
44.227	0		44.231	3
44.238	0		44.242	0
44.249	3		44.252	-1
44.26	6		44.263	-1
44.27	9		44.274	0
44.281	10		44.285	0
44.292	8		44.296	0
44.303	4		44.307	0
44.314	1		44.318	0
44.324	0		44.328	0
44.335	-1		44.339	-1
44.346	0		44.35	-1
44.357	0		44.361	0
44.368	0		44.372	2
44.378	0		44.383	5
44.389	0		44.394	7
44.4	0		44.405	8
44.411	0		44.415	7
44.422	0		44.426	6
44.432	0		44.437	4
44.443	0		44.448	3
44.454	0		44.459	2
44.465	1		44.47	2
44.476	2		44.481	1
44.486	3		44.492	0
44.497	4		44.502	0
44.508	4		44.513	0
44.519	2		44.524	0
44.53	1		44.535	0
44.54	0		44.546	0
44.551	0		44.557	0
44.562	0		44.568	0
44.573	-1		44.579	0
44.584	-1		44.59	0
44.595	0		44.6	0
44.605	2		44.611	0
44.616	6		44.622	0
44.627	11		44.633	0
44.638	15		44.644	0
44.649	15		44.655	-1
44.66	12		44.666	-1
44.67	7		44.677	0
44.681	2		44.688	3
44.692	0		44.699	7
44.703	-1		44.71	10
44.714	-1		44.72	10
44.725	0		44.731	9
44.736	0		44.742	5
44.746	0		44.753	2
44.757	0		44.764	0
44.768	0		44.775	-1
44.779	0		44.786	-1
44.79	0		44.797	0
44.801	0		44.808	0
44.811	0		44.819	1
44.822	0		44.83	1
44.833	0		44.841	0
44.844	0		44.852	0
44.855	0		44.862	0
44.866	0		44.873	0
44.877	0		44.884	-1
44.887	-1		44.895	-2
44.898	-1		44.906	-1
44.909	0		44.917	2
44.92	3		44.928	8
44.931	7		44.939	15
44.942	10		44.95	19
44.953	13		44.961	20
44.964	14		44.972	15
44.974	13		44.983	8
44.985	11		44.994	2
44.996	8		45.005	-1
45.007	4		45.016	-2
45.018	2		45.027	-1
45.029	0		45.038	0
45.04	-1		45.049	1
45.051	0		45.059	2
45.061	0		45.07	4
45.072	0		45.081	6
45.083	0		45.092	5
45.094	0		45.103	4
45.105	0		45.114	2
45.116	0		45.125	0
45.127	0		45.136	0
45.138	0		45.147	0
45.149	0		45.158	0
45.159	0		45.169	0
45.17	0		45.18	0
45.181	0		45.191	0
45.192	0		45.202	1
45.203	0		45.213	1
45.214	0		45.224	2
45.225	0		45.235	2
45.236	0		45.246	3
45.247	0		45.257	4
45.258	1		45.268	5
45.269	1		45.279	6
45.279	1		45.29	6
45.29	1		45.301	4
45.301	0		45.312	3
45.312	0		45.323	3
45.323	0		45.334	3
45.334	0		45.345	4
45.345	0		45.356	4
45.356	0		45.367	5
45.367	0		45.378	5
45.378	0		45.389	5
45.389	0		45.4	6
45.4	0		45.411	8
45.41	0		45.422	10
45.421	0		45.433	11
45.432	0		45.444	11
45.443	0		45.455	11
45.454	0		45.466	10
45.465	0		45.477	9
45.476	0		45.488	8
45.487	0		45.499	6
45.498	0		45.51	3
45.509	0		45.521	1
45.52	0		45.532	0
45.531	0		45.543	-1
45.542	0		45.554	0
45.553	0		45.565	0
45.564	0		45.576	0
45.575	0		45.587	0
45.585	0		45.598	0
45.596	0		45.609	0
45.607	0		45.62	0
45.618	0		45.631	0
45.629	0		45.642	0
45.64	0		45.653	0
45.651	0		45.664	0
45.662	0		45.675	0
45.673	0		45.686	0
45.684	0		45.697	0
45.695	0		45.708	-1
45.706	0		45.719	-1
45.717	0		45.73	0
45.728	0		45.741	2
45.739	1		45.752	6
45.75	1		45.763	10
45.761	1		45.774	12
45.772	0		45.786	11
45.783	0		45.797	7
45.794	0		45.808	3
45.805	0		45.819	0
45.816	0		45.83	-1
45.827	0		45.841	-1
45.838	0		45.852	0
45.849	0		45.863	0
45.86	1		45.874	0
45.871	1		45.885	0
45.882	1		45.896	0
45.893	1		45.907	0
45.903	1		45.918	0
45.914	0		45.929	0
45.925	0		45.94	0
45.936	0		45.951	0
45.947	0		45.962	0
45.958	0		45.973	0
45.969	0		45.985	0
45.98	0		45.996	0
45.991	1		46.007	-1
46.002	2		46.018	-1
46.013	3		46.029	1
46.024	3		46.04	4
46.035	2		46.051	7
46.046	1		46.062	9
46.057	0		46.073	9
46.068	0		46.084	7
46.079	0		46.095	5
46.09	0		46.106	3
46.101	0		46.117	2
46.112	0		46.129	2
46.123	0		46.14	1
46.134	0		46.151	1
46.146	0		46.162	0
46.157	0		46.173	0
46.168	0		46.184	0
46.179	0		46.195	0
46.19	0		46.206	0
46.201	0		46.217	0
46.212	0		46.228	0
46.223	0		46.239	0
46.234	0		46.251	0
46.245	-1		46.262	0
46.256	-1		46.273	0
46.267	0		46.284	0
46.278	3		46.295	-1
46.289	7		46.306	-1
46.3	10		46.317	0
46.311	11		46.328	3
46.322	9		46.339	7
46.333	6		46.351	11
46.344	3		46.362	13
46.355	0		46.373	13
46.366	-1		46.384	9
46.377	-1		46.395	5
46.388	0		46.406	1
46.399	0		46.417	0
46.41	0		46.428	2
46.421	0		46.439	5
46.432	0		46.451	7
46.443	0		46.462	7
46.454	0		46.473	6
46.466	0		46.484	3
46.477	0		46.495	0
46.488	0		46.506	-1
46.499	0		46.517	0
46.51	0		46.528	2
46.521	0		46.54	5
46.532	0		46.551	8
46.543	0		46.562	9
46.554	0		46.573	7
46.565	0		46.584	4
46.576	0		46.595	2
46.587	0		46.606	0
46.598	0		46.618	-1
46.609	0		46.629	0
46.62	0		46.64	0
46.631	0		46.651	0
46.643	0		46.662	0
46.654	0		46.673	-1
46.665	0		46.684	0
46.676	0		46.696	1
46.687	0		46.707	4
46.698	0		46.718	7
46.709	0		46.729	9
46.72	0		46.74	9
46.731	0		46.751	9
46.742	0		46.763	9
46.753	0		46.774	9
46.764	0		46.785	8
46.776	0		46.796	6
46.787	0		46.807	4
46.798	0		46.818	2
46.809	0		46.83	2
46.82	0		46.841	4
46.831	0		46.852	5
46.842	0		46.863	4
46.853	0		46.874	3
46.864	0		46.885	2
46.875	0		46.897	0
46.886	0		46.908	0
46.898	0		46.919	0
46.909	0		46.93	0
46.92	0		46.941	0
46.931	0		46.953	0
46.942	-1		46.964	0
46.953	-1		46.975	0
46.964	0		46.986	0
46.975	2		46.997	0
46.986	6		47.008	-1
46.998	9		47.02	-1
47.009	11		47.031	-1
47.02	9		47.042	1
47.031	6		47.053	6
47.042	3		47.064	13
47.053	0		47.076	18
47.064	-1		47.087	19
47.075	-1		47.098	16
47.087	0		47.109	10
47.098	0		47.12	5
47.109	0		47.132	4
47.12	0		47.143	5
47.131	0		47.154	6
47.142	0		47.165	5
47.153	0		47.176	3
47.164	0		47.188	1
47.176	0		47.199	-1
47.187	0		47.21	-1
47.198	0		47.221	0
47.209	0		47.233	3
47.22	0		47.244	5
47.231	0		47.255	7
47.242	0		47.266	7
47.254	0		47.277	5
47.265	0		47.289	3
47.276	0		47.3	1
47.287	0		47.311	0
47.298	0		47.322	-1
47.309	0		47.334	0
47.32	0		47.345	0
47.332	0		47.356	0
47.343	0		47.367	0
47.354	0		47.378	2
47.365	0		47.39	4
47.376	1		47.401	5
47.387	2		47.412	5
47.399	3		47.423	4
47.41	3		47.435	3
47.421	2		47.446	2
47.432	1		47.457	2
47.443	0		47.468	1
47.454	0		47.48	1
47.466	0		47.491	0
47.477	0		47.502	0
47.488	0		47.513	0
47.499	0		47.525	0
47.51	0		47.536	0
47.521	0		47.547	1
47.533	0		47.558	1
47.544	0		47.57	1
47.555	0		47.581	1
47.566	0		47.592	1
47.577	0		47.603	1
47.589	0		47.615	0
47.6	0		47.626	0
47.611	-1		47.637	0
47.622	0		47.648	0
47.633	1		47.66	0
47.645	4		47.671	0
47.656	7		47.682	0
47.667	9		47.694	0
47.678	9		47.705	0
47.689	9		47.716	0
47.701	10		47.727	0
47.712	11		47.739	-1
47.723	12		47.75	0
47.734	10		47.761	1
47.745	7		47.772	4
47.757	3		47.784	7
47.768	0		47.795	8
47.779	-1		47.806	7
47.79	-1		47.818	5
47.801	0		47.829	3
47.813	0		47.84	1
47.824	0		47.851	1
47.835	0		47.863	1
47.846	0		47.874	1
47.857	0		47.885	0
47.869	0		47.897	0
47.88	0		47.908	0
47.891	0		47.919	1
47.902	0		47.931	3
47.914	0		47.942	5
47.925	-1		47.953	6
47.936	-1		47.964	7
47.947	0		47.976	8
47.958	3		47.987	9
47.97	8		47.998	11
47.981	13		48.01	12
47.992	18		48.021	11
48.003	21		48.032	9
48.015	21		48.044	6
48.026	19		48.055	4
48.037	14		48.066	4
48.048	9		48.078	5
48.06	4		48.089	4
48.071	0		48.1	3
48.082	-1		48.112	1
48.093	-1		48.123	1
48.105	0		48.134	2
48.116	0		48.146	4
48.127	0		48.157	6
48.138	0		48.168	6
48.15	0		48.179	4
48.161	0		48.191	2
48.172	0		48.202	0
48.183	0		48.213	0
48.195	-1		48.225	0
48.206	-1		48.236	0
48.217	1		48.247	0
48.228	4		48.259	0
48.24	7		48.27	0
48.251	10		48.282	0
48.262	10		48.293	0
48.273	8		48.304	0
48.285	4		48.316	0
48.296	1		48.327	0
48.307	-1		48.338	0
48.318	-1		48.35	0
48.33	0		48.361	0
48.341	0		48.372	0
48.352	0		48.384	0
48.364	0		48.395	0
48.375	0		48.406	0
48.386	0		48.418	0
48.397	0		48.429	0
48.409	0		48.44	0
48.42	0		48.452	0
48.431	0		48.463	0
48.443	0		48.475	0
48.454	0		48.486	0
48.465	0		48.497	0
48.476	0		48.509	0
48.488	0		48.52	0
48.499	0		48.531	0
48.51	0		48.543	0
48.522	0		48.554	0
48.533	0		48.565	0
48.544	0		48.577	0
48.555	0		48.588	1
48.567	0		48.6	1
48.578	0		48.611	1
48.589	0		48.622	1
48.601	0		48.634	1
48.612	0		48.645	1
48.623	0		48.656	1
48.635	0		48.668	2
48.646	0		48.679	2
48.657	0		48.691	2
48.668	0		48.702	2
48.68	0		48.713	1
48.691	0		48.725	0
48.702	0		48.736	0
48.714	0		48.748	0
48.725	0		48.759	0
48.736	0		48.77	0
48.748	0		48.782	0
48.759	0		48.793	0
48.77	-1		48.805	0
48.782	0		48.816	0
48.793	0		48.827	-1
48.804	2		48.839	0
48.816	5		48.85	2
48.827	7		48.862	4
48.838	7		48.873	6
48.85	5		48.884	7
48.861	3		48.896	6
48.872	1		48.907	4
48.884	-1		48.919	1
48.895	-1		48.93	0
48.906	-1		48.942	0
48.918	1		48.953	0
48.929	5		48.964	0
48.94	9		48.976	0
48.952	13		48.987	0
48.963	14		48.999	1
48.974	14		49.01	3
48.986	11		49.022	5
48.997	8		49.033	7
49.008	4		49.044	6
49.02	2		49.056	4
49.031	0		49.067	2
49.043	-1		49.079	0
49.054	0		49.09	-1
49.065	0		49.102	0
49.077	0		49.113	2
49.088	-1		49.124	4
49.099	0		49.136	5
49.111	1		49.147	5
49.122	3		49.159	4
49.133	6		49.17	2
49.145	8		49.182	0
49.156	8		49.193	0
49.168	6		49.205	0
49.179	3		49.216	0
49.19	1		49.227	0
49.202	0		49.239	1
49.213	-1		49.25	1
49.224	0		49.262	0
49.236	0		49.273	0
49.247	0		49.285	0
49.259	0		49.296	0
49.27	0		49.308	0
49.281	0		49.319	0
49.293	0		49.331	0
49.304	0		49.342	0
49.315	0		49.353	0
49.327	0		49.365	0
49.338	0		49.376	-1
49.35	0		49.388	-1
49.361	0		49.399	1
49.372	0		49.411	4
49.384	0		49.422	8
49.395	0		49.434	12
49.407	0		49.445	13
49.418	0		49.457	10
49.429	0		49.468	6
49.441	0		49.48	2
49.452	0		49.491	0
49.464	0		49.503	-1
49.475	0		49.514	-1
49.486	0		49.526	0
49.498	0		49.537	0
49.509	0		49.549	0
49.521	0		49.56	1
49.532	0		49.572	3
49.543	0		49.583	5
49.555	0		49.595	7
49.566	0		49.606	6
49.578	0		49.618	4
49.589	0		49.629	2
49.601	0		49.641	0
49.612	0		49.652	0
49.623	0		49.664	0
49.635	0		49.675	0
49.646	0		49.687	0
49.658	0		49.698	0
49.669	0		49.71	1
49.68	0		49.721	3
49.692	0		49.733	5
49.703	0		49.744	7
49.715	0		49.756	7
49.726	0		49.767	5
49.738	0		49.779	2
49.749	0		49.79	0
49.761	0		49.802	-1
49.772	0		49.813	-1
49.783	0		49.825	-1
49.795	0		49.836	0
49.806	0		49.848	1
49.818	0		49.859	2
49.829	0		49.871	5
49.841	0		49.882	7
49.852	0		49.894	7
49.864	0		49.905	6
49.875	0		49.917	3
49.886	0		49.928	1
49.898	0		49.94	0
49.909	0		49.952	0
49.921	0		49.963	0
49.932	0		49.975	0
49.944	0		49.986	0
49.955	0		49.998	0
49.967	0		50.009	0
49.978	0		50.021	3
49.99	0		50.032	6
50.001	0		50.044	10
50.012	0		50.055	12
50.024	0		50.067	13
50.035	0		50.079	11
50.047	0		50.09	7
50.058	0		50.102	4
50.07	0		50.113	1
50.081	0		50.125	0
50.093	0		50.136	0
50.104	0		50.148	1
50.116	0		50.159	1
50.127	0		50.171	1
50.139	0		50.183	1
50.15	0		50.194	0
50.162	0		50.206	0
50.173	0		50.217	-1
50.185	0		50.229	-1
50.196	0		50.24	0
50.208	0		50.252	2
50.219	0		50.263	5
50.231	0		50.275	7
50.242	0		50.287	8
50.254	0		50.298	6
50.265	0		50.31	3
50.277	0		50.321	1
50.288	0		50.333	2
50.3	0		50.345	4
50.311	0		50.356	8
50.323	0		50.368	11
50.334	0		50.379	11
50.346	1		50.391	10
50.357	2		50.402	9
50.369	3		50.414	9
50.38	3		50.426	9
50.392	2		50.437	9
50.403	1		50.449	7
50.415	0		50.46	4
50.426	0		50.472	1
50.438	0		50.484	0
50.449	0		50.495	-1
50.461	0		50.507	0
50.472	0		50.518	0
50.484	0		50.53	0
50.495	0		50.542	0
50.507	0		50.553	0
50.518	0		50.565	0
50.53	0		50.576	0
50.541	0		50.588	0
50.553	0		50.6	0
50.564	0		50.611	0
50.576	0		50.623	0
50.588	0		50.634	1
50.599	0		50.646	2
50.611	0		50.658	4
50.622	0		50.669	6
50.634	0		50.681	5
50.645	0		50.693	4
50.657	0		50.704	2
50.668	0		50.716	0
50.68	0		50.727	0
50.691	0		50.739	0
50.703	0		50.751	0
50.714	0		50.762	0
50.726	0		50.774	0
50.738	0		50.786	0
50.749	0		50.797	0
50.761	0		50.809	0
50.772	0		50.82	0
50.784	0		50.832	0
50.795	0		50.844	0
50.807	0		50.855	0
50.818	0		50.867	0
50.83	0		50.879	0
50.842	0		50.89	0
50.853	0		50.902	1
50.865	0		50.914	3
50.876	0		50.925	5
50.888	0		50.937	6
50.899	1		50.949	5
50.911	1		50.96	4
50.923	1		50.972	2
50.934	1		50.984	0
50.946	1		50.995	0
50.957	0		51.007	0
50.969	0		51.018	0
50.98	0		51.03	0
50.992	0		51.042	0
51.004	0		51.053	0
51.015	0		51.065	0
51.027	0		51.077	0
51.038	0		51.088	0
51.05	0		51.1	0
51.061	0		51.112	0
51.073	0		51.123	0
51.085	0		51.135	0
51.096	0		51.147	-1
51.108	0		51.158	-1
51.119	0		51.17	1
51.131	0		51.182	4
51.143	0		51.193	8
51.154	0		51.205	11
51.166	0		51.217	10
51.177	0		51.229	8
51.189	0		51.24	4
51.201	0		51.252	1
51.212	0		51.264	-1
51.224	0		51.275	-1
51.235	0		51.287	0
51.247	0		51.299	0
51.259	0		51.31	0
51.27	0		51.322	0
51.282	0		51.334	0
51.293	0		51.345	0
51.305	0		51.357	0
51.317	0		51.369	0
51.328	0		51.381	0
51.34	0		51.392	1
51.352	0		51.404	2
51.363	0		51.416	2
51.375	0		51.427	3
51.386	0		51.439	3
51.398	0		51.451	1
51.41	0		51.462	0
51.421	0		51.474	0
51.433	0		51.486	2
51.445	0		51.498	6
51.456	0		51.509	12
51.468	-1		51.521	17
51.479	-1		51.533	18
51.491	0		51.544	14
51.503	4		51.556	9
51.514	9		51.568	3
51.526	14		51.58	0
51.538	18		51.591	-1
51.549	20		51.603	-1
51.561	20		51.615	0
51.573	17		51.627	0
51.584	14		51.638	0
51.596	9		51.65	1
51.608	5		51.662	3
51.619	2		51.673	6
51.631	1		51.685	9
51.642	0		51.697	12
51.654	1		51.709	12
51.666	1		51.72	10
51.677	0		51.732	6
51.689	0		51.744	3
51.701	0		51.756	0
51.712	0		51.767	-1
51.724	0		51.779	-1
51.736	0		51.791	0
51.747	0		51.803	0
51.759	0		51.814	0
51.771	0		51.826	0
51.782	0		51.838	0
51.794	0		51.85	0
51.806	0		51.861	0
51.817	0		51.873	0
51.829	0		51.885	0
51.841	0		51.897	1
51.852	0		51.908	1
51.864	0		51.92	1
51.876	0		51.932	1
51.887	-1		51.944	1
51.899	0		51.955	1
51.911	2		51.967	1
51.923	6		51.979	0
51.934	10		51.991	0
51.946	12		52.002	0
51.958	12		52.014	0
51.969	8		52.026	0
51.981	4		52.038	0
51.993	1		52.05	0
52.004	0		52.061	0
52.016	1		52.073	0
52.028	2		52.085	0
52.039	2		52.097	0
52.051	2		52.108	1
52.063	1		52.12	3
52.075	0		52.132	5
52.086	-1		52.144	5
52.098	0		52.156	5
52.11	1		52.167	4
52.121	4		52.179	4
52.133	6		52.191	4
52.145	7		52.203	5
52.156	7		52.215	4
52.168	4		52.226	3
52.18	2		52.238	1
52.192	0		52.25	0
52.203	-1		52.262	0
52.215	0		52.274	0
52.227	0		52.285	0
52.238	0		52.297	0
52.25	0		52.309	0
52.262	0		52.321	0
52.274	0		52.333	0
52.285	0		52.344	0
52.297	0		52.356	0
52.309	0		52.368	0
52.321	0		52.38	1
52.332	0		52.392	1
52.344	0		52.403	1
52.356	0		52.415	1
52.367	0		52.427	1
52.379	-1		52.439	0
52.391	-1		52.451	0
52.403	1		52.463	0
52.414	4		52.474	0
52.426	8		52.486	0
52.438	10		52.498	0
52.45	10		52.51	0
52.461	7		52.522	0
52.473	4		52.533	-1
52.485	1		52.545	-1
52.497	-1		52.557	1
52.508	-1		52.569	4
52.52	0		52.581	7
52.532	0		52.593	9
52.544	0		52.604	10
52.555	-1		52.616	8
52.567	-1		52.628	5
52.579	0		52.64	4
52.591	3		52.652	4
52.602	5		52.664	4
52.614	8		52.676	4
52.626	8		52.687	3
52.638	7		52.699	2
52.649	4		52.711	1
52.661	1		52.723	1
52.673	0		52.735	1
52.685	-1		52.747	1
52.697	0		52.758	0
52.708	0		52.77	0
52.72	0		52.782	0
52.732	0		52.794	0
52.744	0		52.806	0
52.755	0		52.818	0
52.767	0		52.83	1
52.779	0		52.842	2
52.791	0		52.853	4
52.803	-1		52.865	4
52.814	-1		52.877	3
52.826	0		52.889	2
52.838	3		52.901	1
52.85	6		52.913	0
52.861	8		52.925	0
52.873	10		52.936	0
52.885	11		52.948	0
52.897	11		52.96	0
52.909	12		52.972	0
52.92	11		52.984	0
52.932	9		52.996	0
52.944	6		53.008	0
52.956	4		53.02	0
52.968	5		53.032	0
52.979	7		53.043	0
52.991	10		53.055	0
53.003	10		53.067	0
53.015	8		53.079	0
53.027	4		53.091	0
53.038	1		53.103	0
53.05	-1		53.115	0
53.062	-1		53.127	0
53.074	0		53.139	0
53.086	0		53.15	0
53.098	0		53.162	0
53.109	0		53.174	0
53.121	0		53.186	-1
53.133	0		53.198	-1
53.145	0		53.21	-1
53.157	0		53.222	2
53.168	0		53.234	7
53.18	0		53.246	11
53.192	0		53.258	14
53.204	0		53.27	13
53.216	0		53.281	9
53.228	1		53.293	4
53.239	3		53.305	1
53.251	5		53.317	0
53.263	6		53.329	0
53.275	5		53.341	1
53.287	4		53.353	1
53.299	2		53.365	0
53.31	0		53.377	0
53.322	0		53.389	-1
53.334	0		53.401	-1
53.346	0		53.413	1
53.358	0		53.424	4
53.37	0		53.436	7
53.381	0		53.448	9
53.393	0		53.46	9
53.405	0		53.472	8
53.417	0		53.484	5
53.429	0		53.496	3
53.441	0		53.508	2
53.453	0		53.52	1
53.464	0		53.532	0
53.476	0		53.544	-1
53.488	0		53.556	-1
53.5	0		53.568	1
53.512	0		53.58	4
53.524	0		53.592	8
53.536	0		53.604	12
53.547	0		53.616	12
53.559	0		53.628	9
53.571	0		53.639	5
53.583	0		53.651	2
53.595	0		53.663	0
53.607	0		53.675	-1
53.619	0		53.687	-1
53.631	-1		53.699	0
53.642	-1		53.711	0
53.654	1		53.723	0
53.666	5		53.735	0
53.678	9		53.747	0
53.69	11		53.759	1
53.702	11		53.771	1
53.714	8		53.783	1
53.726	4		53.795	1
53.737	1		53.807	1
53.749	-1		53.819	0
53.761	-1		53.831	0
53.773	0		53.843	0
53.785	0		53.855	1
53.797	0		53.867	3
53.809	0		53.879	6
53.821	0		53.891	8
53.833	0		53.903	7
53.845	0		53.915	5
53.856	0		53.927	2
53.868	0		53.939	0
53.88	1		53.951	-1
53.892	0		53.963	0
53.904	0		53.975	2
53.916	0		53.987	5
53.928	0		53.999	6
53.94	0		54.011	6
53.952	0		54.023	4
53.964	0		54.035	2
53.975	0		54.047	0
53.987	0		54.059	-1
53.999	0		54.071	0
54.011	0		54.083	1
54.023	0		54.095	2
54.035	0		54.107	2
54.047	0		54.119	2
54.059	0		54.131	2
54.071	0		54.143	2
54.083	0		54.155	3
54.095	0		54.167	5
54.107	0		54.179	6
54.119	0		54.191	5
54.13	0		54.203	4
54.142	0		54.215	2
54.154	0		54.227	2
54.166	0		54.239	2
54.178	0		54.251	3
54.19	0		54.263	3
54.202	0		54.275	2
54.214	1		54.287	1
54.226	2		54.299	0
54.238	2		54.311	-1
54.25	2		54.323	0
54.262	1		54.335	2
54.274	1		54.347	4
54.286	0		54.359	5
54.298	0		54.371	5
54.31	0		54.383	5
54.321	0		54.395	4
54.333	0		54.407	3
54.345	0		54.419	3
54.357	0		54.431	3
54.369	0		54.443	2
54.381	0		54.455	2
54.393	0		54.467	3
54.405	0		54.48	4
54.417	0		54.492	7
54.429	0		54.504	8
54.441	0		54.516	8
54.453	0		54.528	6
54.465	0		54.54	3
54.477	0		54.552	1
54.489	0		54.564	0
54.501	0		54.576	0
54.513	0		54.588	0
54.525	0		54.6	-1
54.537	0		54.612	-1
54.549	0		54.624	-1
54.561	0		54.636	1
54.573	0		54.648	6
54.585	0		54.66	11
54.597	0		54.672	15
54.609	0		54.685	14
54.621	0		54.697	11
54.633	0		54.709	6
54.645	0		54.721	2
54.657	2		54.733	1
54.669	3		54.745	1
54.681	3		54.757	2
54.693	3		54.769	3
54.705	2		54.781	5
54.717	1		54.793	9
54.729	0		54.805	13
54.741	0		54.817	16
54.753	1		54.829	17
54.765	1		54.842	17
54.777	1		54.854	15
54.789	1		54.866	14
54.801	1		54.878	14
54.813	0		54.89	13
54.825	-1		54.902	12
54.837	-1		54.914	12
54.849	0		54.926	12
54.861	2		54.938	13
54.873	5		54.95	12
54.885	8		54.962	9
54.897	9		54.975	5
54.909	8		54.987	4
54.921	5		54.999	5
54.933	2		55.011	8
54.945	0		55.023	10
54.957	-1		55.035	10
54.969	0		55.047	7
54.981	0		55.059	4
54.993	0		55.071	1
55.005	0		55.084	-1
55.017	0		55.096	-2
55.029	0		55.108	-1
55.041	-1		55.12	1
55.053	-1		55.132	4
55.065	-1		55.144	8
55.077	1		55.156	11
55.089	5		55.168	11
55.101	10		55.18	8
55.113	13		55.193	4
55.125	13		55.205	1
55.137	10		55.217	0
55.149	5		55.229	2
55.161	1		55.241	4
55.173	-1		55.253	6
55.185	-1		55.265	6
55.197	0		55.278	5
55.209	0		55.29	4
55.222	0		55.302	5
55.234	0		55.314	6
55.246	0		55.326	7
55.258	0		55.338	6
55.27	0		55.35	4
55.282	0		55.363	1
55.294	0		55.375	0
55.306	0		55.387	-1
55.318	0		55.399	0
55.33	0		55.411	0
55.342	0		55.423	0
55.354	0		55.435	0
55.366	0		55.448	0
55.378	0		55.46	0
55.39	0		55.472	0
55.402	0		55.484	1
55.414	0		55.496	1
55.427	0		55.508	1
55.439	0		55.52	0
55.451	-1		55.533	0
55.463	0		55.545	0
55.475	1		55.557	1
55.487	4		55.569	3
55.499	7		55.581	4
55.511	9		55.593	5
55.523	9		55.606	6
55.535	6		55.618	8
55.547	3		55.63	9
55.559	0		55.642	10
55.572	-1		55.654	9
55.584	-1		55.667	8
55.596	0		55.679	7
55.608	0		55.691	7
55.62	0		55.703	8
55.632	0		55.715	8
55.644	0		55.727	6
55.656	0		55.74	4
55.668	0		55.752	5
55.68	0		55.764	9
55.692	0		55.776	15
55.705	0		55.788	21
55.717	0		55.801	22
55.729	0		55.813	20
55.741	0		55.825	14
55.753	0		55.837	8
55.765	0		55.849	3
55.777	-1		55.862	2
55.789	-1		55.874	1
55.801	0		55.886	1
55.814	2		55.898	1
55.826	6		55.91	2
55.838	9		55.923	6
55.85	11		55.935	10
55.862	11		55.947	14
55.874	10		55.959	16
55.886	9		55.971	13
55.898	10		55.984	9
55.911	10		55.996	4
55.923	8		56.008	1
55.935	5		56.02	0
55.947	2		56.032	-1
55.959	0		56.045	-1
55.971	-1		56.057	0
55.983	-1		56.069	2
55.995	0		56.081	6
56.008	0		56.094	10
56.02	0		56.106	13
56.032	0		56.118	12
56.044	0		56.13	10
56.056	0		56.142	7
56.068	0		56.155	6
56.08	0		56.167	8
56.093	0		56.179	10
56.105	0		56.191	11
56.117	0		56.204	11
56.129	0		56.216	9
56.141	-1		56.228	7
56.153	-1		56.24	6
56.165	1		56.253	5
56.178	4		56.265	5
56.19	8		56.277	6
56.202	11		56.289	9
56.214	11		56.302	15
56.226	8		56.314	25
56.238	4		56.326	36
56.251	1		56.338	42
56.263	-1		56.351	39
56.275	-1		56.363	30
56.287	0		56.375	17
56.299	0		56.387	6
56.311	0		56.4	2
56.324	0		56.412	2
56.336	0		56.424	4
56.348	0		56.436	5
56.36	0		56.449	4
56.372	0		56.461	2
56.384	0		56.473	0
56.397	1		56.485	-1
56.409	1		56.498	0
56.421	1		56.51	1
56.433	1		56.522	2
56.445	1		56.535	2
56.457	0		56.547	2
56.47	0		56.559	1
56.482	0		56.571	0
56.494	0		56.584	0
56.506	0		56.596	0
56.518	0		56.608	0
56.531	0		56.62	0
56.543	0		56.633	0
56.555	0		56.645	0
56.567	0		56.657	1
56.579	0		56.67	2
56.592	0		56.682	3
56.604	0		56.694	4
56.616	0		56.706	3
56.628	0		56.719	2
56.64	0		56.731	1
56.653	0		56.743	0
56.665	0		56.756	0
56.677	0		56.768	0
56.689	0		56.78	0
56.701	0		56.793	0
56.714	0		56.805	0
56.726	0		56.817	0
56.738	0		56.829	0
56.75	0		56.842	0
56.762	-1		56.854	-1
56.775	-2		56.866	-1
56.787	-1		56.879	0
56.799	2		56.891	4
56.811	9		56.903	9
56.824	16		56.916	13
56.836	21		56.928	15
56.848	20		56.94	13
56.86	15		56.953	8
56.872	9		56.965	3
56.885	6		56.977	-2
56.897	7		56.99	-3
56.909	10		57.002	0
56.921	11		57.014	6
56.934	9		57.026	14
56.946	5		57.039	21
56.958	1		57.051	22
56.97	-1		57.063	18
56.983	-1		57.076	11
56.995	0		57.088	4
57.007	0		57.1	-1
57.019	0		57.113	-2
57.032	0		57.125	-2
57.044	0		57.137	-1
57.056	0		57.15	1
57.068	0		57.162	3
57.081	0		57.174	5
57.093	0		57.187	8
57.105	0		57.199	9
57.117	0		57.212	8
57.13	-1		57.224	5
57.142	-1		57.236	2
57.154	1		57.249	0
57.166	5		57.261	-1
57.179	9		57.273	0
57.191	12		57.286	0
57.203	12		57.298	0
57.215	9		57.31	0
57.228	4		57.323	0
57.24	1		57.335	0
57.252	2		57.347	1
57.264	4		57.36	2
57.277	8		57.372	2
57.289	9		57.384	2
57.301	8		57.397	1
57.314	5		57.409	1
57.326	2		57.422	1
57.338	0		57.434	2
57.35	-1		57.446	4
57.363	-1		57.459	4
57.375	0		57.471	4
57.387	0		57.483	3
57.399	0		57.496	2
57.412	0		57.508	1
57.424	0		57.521	0
57.436	0		57.533	0
57.449	0		57.545	0
57.461	0		57.558	0
57.473	-1		57.57	0
57.486	-1		57.582	0
57.498	1		57.595	0
57.51	5		57.607	1
57.522	10		57.62	3
57.535	13		57.632	4
57.547	13		57.644	5
57.559	9		57.657	5
57.572	5		57.669	4
57.584	1		57.682	4
57.596	-1		57.694	5
57.609	-1		57.706	7
57.621	0		57.719	9
57.633	0		57.731	11
57.645	0		57.744	10
57.658	0		57.756	8
57.67	0		57.768	7
57.682	-1		57.781	6
57.695	-2		57.793	6
57.707	0		57.806	7
57.719	4		57.818	6
57.732	10		57.83	4
57.744	17		57.843	3
57.756	20		57.855	3
57.769	19		57.868	4
57.781	14		57.88	5
57.793	7		57.893	7
57.806	1		57.905	8
57.818	-1		57.917	6
57.83	-1		57.93	4
57.843	-1		57.942	1
57.855	0		57.955	-1
57.867	0		57.967	-1
57.88	0		57.98	1
57.892	0		57.992	4
57.904	0		58.004	7
57.917	0		58.017	8
57.929	0		58.029	7
57.941	-1		58.042	5
57.954	-2		58.054	2
57.966	-1		58.067	0
57.978	3		58.079	-1
57.991	10		58.091	-1
58.003	19		58.104	-1
58.015	26		58.116	0
58.028	26		58.129	2
58.04	21		58.141	4
58.052	12		58.154	6
58.065	5		58.166	6
58.077	0		58.179	5
58.09	-1		58.191	3
58.102	-1		58.203	1
58.114	0		58.216	0
58.127	0		58.228	-1
58.139	-1		58.241	0
58.151	-1		58.253	0
58.164	1		58.266	0
58.176	5		58.278	0
58.188	11		58.291	0
58.201	14		58.303	0
58.213	15		58.316	0
58.226	12		58.328	0
58.238	8		58.34	0
58.25	5		58.353	0
58.263	6		58.365	0
58.275	9		58.378	0
58.287	10		58.39	0
58.3	9		58.403	-1
58.312	6		58.415	-1
58.325	2		58.428	1
58.337	0		58.44	4
58.349	-1		58.453	10
58.362	-1		58.465	16
58.374	0		58.478	19
58.387	0		58.49	19
58.399	0		58.503	15
58.411	0		58.515	9
58.424	0		58.528	4
58.436	0		58.54	3
58.448	0		58.553	6
58.461	0		58.565	10
58.473	0		58.578	14
58.486	0		58.59	14
58.498	0		58.603	12
58.51	0		58.615	9
58.523	0		58.628	8
58.535	0		58.64	9
58.548	0		58.653	11
58.56	0		58.665	14
58.573	0		58.678	14
58.585	0		58.69	12
58.597	0		58.703	9
58.61	0		58.715	6
58.622	0		58.728	4
58.635	0		58.74	3
58.647	0		58.753	2
58.659	0		58.765	2
58.672	0		58.778	1
58.684	0		58.79	0
58.697	0		58.803	0
58.709	0		58.815	0
58.722	0		58.828	0
58.734	0		58.84	0
58.746	0		58.853	-1
58.759	0		58.865	-1
58.771	0		58.878	0
58.784	0		58.89	3
58.796	0		58.903	6
58.809	0		58.915	10
58.821	0		58.928	11
58.833	0		58.94	10
58.846	0		58.953	8
58.858	0		58.966	6
58.871	0		58.978	5
58.883	0		58.991	5
58.896	0		59.003	5
58.908	0		59.016	4
58.921	0		59.028	3
58.933	0		59.041	2
58.945	0		59.053	2
58.958	1		59.066	3
58.97	3		59.078	3
58.983	5		59.091	2
58.995	6		59.103	1
59.008	5		59.116	0
59.02	4		59.129	1
59.033	2		59.141	2
59.045	0		59.154	3
59.058	0		59.166	3
59.07	0		59.179	2
59.082	0		59.191	2
59.095	0		59.204	3
59.107	0		59.216	4
59.12	0		59.229	5
59.132	0		59.242	5
59.145	0		59.254	3
59.157	0		59.267	2
59.17	1		59.279	0
59.182	1		59.292	0
59.195	2		59.304	-1
59.207	2		59.317	-1
59.22	1		59.33	0
59.232	1		59.342	0
59.245	0		59.355	2
59.257	0		59.367	5
59.27	0		59.38	7
59.282	0		59.392	8
59.295	0		59.405	7
59.307	-1		59.418	7
59.319	0		59.43	7
59.332	2		59.443	8
59.344	5		59.455	8
59.357	9		59.468	7
59.369	12		59.481	5
59.382	11		59.493	2
59.394	8		59.506	1
59.407	4		59.518	2
59.419	1		59.531	4
59.432	-1		59.543	6
59.444	-1		59.556	8
59.457	0		59.569	9
59.469	0		59.581	9
59.482	0		59.594	9
59.494	0		59.606	9
59.507	0		59.619	8
59.519	0		59.632	6
59.532	0		59.644	6
59.544	0		59.657	6
59.557	0		59.669	7
59.57	0		59.682	7
59.582	0		59.695	5
59.595	0		59.707	2
59.607	0		59.72	1
59.62	0		59.733	2
59.632	0		59.745	4
59.645	0		59.758	5
59.657	0		59.77	5
59.67	0		59.783	4
59.682	0		59.796	2
59.695	0		59.808	2
59.707	0		59.821	4
59.72	0		59.833	7
59.732	0		59.846	9
59.745	0		59.859	8
59.757	0		59.871	5
59.77	0		59.884	2
59.782	0		59.897	0
59.795	0		59.909	-1
59.808	0		59.922	-1
59.82	0		59.935	0
59.833	-1		59.947	0
59.845	-1		59.96	0
59.858	1		59.972	0
59.87	4		59.985	0
59.883	8		59.998	-1
59.895	11		60.01	0
59.908	13		60.023	1
59.92	14		60.036	4
59.933	14		60.048	8
59.946	14		60.061	10
59.958	13		60.074	11
59.971	10		60.086	8
59.983	6		60.099	5
59.996	2		60.112	2
60.008	0		60.124	0
60.021	-1		60.137	-1
60.033	-1		60.15	0
60.046	-1		60.162	0
60.059	1		60.175	0
60.071	3		60.188	-1
60.084	6		60.2	-1
60.096	8		60.213	0
60.109	8		60.226	5
60.121	6		60.238	11
60.134	2		60.251	16
60.147	0		60.264	18
60.159	2		60.276	15
60.172	5		60.289	10
60.184	10		60.302	6
60.197	12		60.314	5
60.209	11		60.327	5
60.222	9		60.34	6
60.235	8		60.352	5
60.247	9		60.365	4
60.26	10		60.378	3
60.272	10		60.39	2
60.285	8		60.403	2
60.298	4		60.416	1
60.31	0		60.428	1
60.323	-1		60.441	0
60.335	0		60.454	0
60.348	4		60.466	0
60.361	9		60.479	0
60.373	12		60.492	0
60.386	12		60.505	0
60.398	10		60.517	0
60.411	6		60.53	0
60.424	2		60.543	0
60.436	0		60.555	0
60.449	-1		60.568	-1
60.461	-1		60.581	-1
60.474	0		60.593	0
60.487	0		60.606	4
60.499	0		60.619	10
60.512	0		60.632	16
60.524	0		60.644	21
60.537	0		60.657	22
60.55	0		60.67	20
60.562	0		60.682	16
60.575	0		60.695	12
60.588	0		60.708	10
60.6	0		60.721	8
60.613	0		60.733	7
60.625	0		60.746	5
60.638	0		60.759	4
60.651	0		60.771	2
60.663	0		60.784	1
60.676	0		60.797	0
60.689	0		60.81	0
60.701	0		60.822	0
60.714	1		60.835	0
60.726	3		60.848	0
60.739	6		60.861	0
60.752	8		60.873	0
60.764	9		60.886	0
60.777	7		60.899	0
60.79	5		60.911	1
60.802	2		60.924	1
60.815	0		60.937	1
60.828	-1		60.95	1
60.84	-1		60.962	1
60.853	-1		60.975	2
60.866	0		60.988	4
60.878	1		61.001	8
60.891	4		61.013	12
60.904	7		61.026	14
60.916	9		61.039	14
60.929	9		61.052	12
60.941	6		61.064	11
60.954	3		61.077	9
60.967	0		61.09	7
60.979	-1		61.103	4
60.992	-1		61.115	2
61.005	0		61.128	-1
61.017	2		61.141	-1
61.03	5		61.154	0
61.043	9		61.167	3
61.055	12		61.179	7
61.068	13		61.192	10
61.081	12		61.205	11
61.093	9		61.218	10
61.106	5		61.23	8
61.119	2		61.243	7
61.132	1		61.256	7
61.144	1		61.269	6
61.157	3		61.281	6
61.17	4		61.294	5
61.182	4		61.307	5
61.195	3		61.32	6
61.208	1		61.333	9
61.22	0		61.345	13
61.233	1		61.358	14
61.246	5		61.371	13
61.258	9		61.384	9
61.271	11		61.396	5
61.284	10		61.409	4
61.296	7		61.422	4
61.309	5		61.435	6
61.322	7		61.448	7
61.335	11		61.46	6
61.347	15		61.473	4
61.36	16		61.486	2
61.373	13		61.499	2
61.385	7		61.512	2
61.398	1		61.524	3
61.411	-2		61.537	4
61.423	-2		61.55	3
61.436	1		61.563	2
61.449	5		61.576	1
61.462	9		61.588	0
61.474	12		61.601	0
61.487	11		61.614	0
61.5	8		61.627	-1
61.512	4		61.64	0
61.525	1		61.653	1
61.538	-1		61.665	3
61.551	-1		61.678	6
61.563	0		61.691	9
61.576	0		61.704	11
61.589	0		61.717	11
61.601	0		61.729	10
61.614	0		61.742	7
61.627	0		61.755	5
61.64	0		61.768	3
61.652	0		61.781	1
61.665	0		61.794	0
61.678	0		61.806	0
61.691	0		61.819	2
61.703	0		61.832	7
61.716	0		61.845	13
61.729	0		61.858	20
61.742	0		61.871	25
61.754	0		61.883	26
61.767	0		61.896	23
61.78	0		61.909	17
61.793	0		61.922	12
61.805	0		61.935	7
61.818	1		61.948	5
61.831	2		61.961	4
61.844	3		61.973	3
61.856	3		61.986	2
61.869	2		61.999	0
61.882	1		62.012	0
61.895	0		62.025	0
61.907	0		62.038	0
61.92	0		62.05	0
61.933	0		62.063	0
61.946	0		62.076	0
61.958	0		62.089	0
61.971	0		62.102	0
61.984	0		62.115	0
61.997	-1		62.128	0
62.009	0		62.141	-1
62.022	1		62.153	-1
62.035	4		62.166	1
62.048	6		62.179	4
62.061	8		62.192	7
62.073	7		62.205	9
62.086	5		62.218	9
62.099	2		62.231	7
62.112	0		62.243	3
62.124	-1		62.256	1
62.137	0		62.269	-1
62.15	0		62.282	-1
62.163	0		62.295	0
62.176	0		62.308	0
62.188	0		62.321	0
62.201	0		62.334	0
62.214	0		62.347	0
62.227	0		62.359	0
62.239	0		62.372	0
62.252	0		62.385	0
62.265	0		62.398	0
62.278	0		62.411	0
62.291	0		62.424	0
62.303	0		62.437	0
62.316	0		62.45	1
62.329	0		62.463	1
62.342	0		62.475	1
62.355	0		62.488	0
62.367	0		62.501	0
62.38	0		62.514	0
62.393	0		62.527	0
62.406	0		62.54	0
62.419	-1		62.553	0
62.432	0		62.566	0
62.444	2		62.579	0
62.457	5		62.592	0
62.47	7		62.605	0
62.483	8		62.617	1
62.496	8		62.63	1
62.508	6		62.643	1
62.521	4		62.656	1
62.534	2		62.669	2
62.547	1		62.682	2
62.56	1		62.695	2
62.573	0		62.708	1
62.585	0		62.721	0
62.598	0		62.734	0
62.611	0		62.747	0
62.624	0		62.76	-1
62.637	0		62.773	-1
62.65	0		62.786	1
62.662	0		62.798	3
62.675	0		62.811	6
62.688	0		62.824	8
62.701	0		62.837	8
62.714	0		62.85	7
62.727	0		62.863	5
62.739	0		62.876	4
62.752	0		62.889	4
62.765	0		62.902	4
62.778	0		62.915	3
62.791	0		62.928	2
62.804	0		62.941	1
62.816	0		62.954	0
62.829	0		62.967	1
62.842	0		62.98	2
62.855	0		62.993	3
62.868	0		63.006	4
62.881	0		63.019	4
62.894	0		63.031	3
62.906	0		63.044	1
62.919	0		63.057	0
62.932	0		63.07	0
62.945	0		63.083	0
62.958	0		63.096	0
62.971	0		63.109	1
62.984	0		63.122	3
62.997	0		63.135	4
63.009	0		63.148	5
63.022	0		63.161	4
63.035	0		63.174	3
63.048	0		63.187	1
63.061	0		63.2	0
63.074	0		63.213	-1
63.087	0		63.226	0
63.1	0		63.239	3
63.112	0		63.252	5
63.125	-1		63.265	8
63.138	-1		63.278	8
63.151	1		63.291	7
63.164	4		63.304	4
63.177	8		63.317	2
63.19	11		63.33	0
63.203	13		63.343	-1
[truncated: 49,523 more rows]

## Sheet: Fig.4_2
	Fig. 4. MS/MS analysis of peptide fragment produced by QhpG reaction.
	Mass peak list of MS/MS analysis: Relavant peaks were represented by red.
	QhpC	Product of QhpG reaction
	70.203	69.965
	101.244	104.16
	104.222	115.229
	130.27	130.25
	147.266	147.21
	159.298	159.236
	170.279	170.195
	185.306	185.228
	200.335	213.252
	211.345	282.307
	213.285	297.348
	282.319	310.347
	297.384	368.454
	310.375	396.455
	316.345	411.253
	396.516	468.446
	411.422	498.253
	468.517	511.464
	582.656	627.337
	654.699	760.631
	697.75	1004.54
	898.943	1310.27
	902.94	1315.46
	1004.98	1326.11
	1294.25	1458
	1400.4	1587.55
	1425.38	1674.47
	1556.4	1686.57
	1586.54	1776.37
	1644.6	1874.35
	1658.56	1941.87
	1744.69	1958.79
	1841.77	1971.62
	1889.71	2068.22
	1908.89	2076
	1939.59
	1954.92
	2055.06

## Sheet: Fig.5a
Fig. 5. MALDI-TOF MS analysis of QhpG-catalyzed reaction products.
panel a
W43F QhpC
m/z	Intensity (arb. units)
309.93	0
309.949	0
309.967	1
309.986	2
310.004	1
310.023	0
310.041	0
310.06	0
310.079	0
310.097	0
310.116	0
310.134	2
310.153	0
310.172	0
310.19	0
310.209	1
310.227	0
310.246	0
310.265	0
310.283	0
310.302	0
310.32	0
310.339	0
310.358	0
310.376	0
310.395	0
310.413	1
310.432	1
310.451	0
310.469	0
310.488	0
310.506	0
310.525	0
310.544	1
310.562	1
310.581	1
310.599	1
310.618	0
310.637	1
310.655	0
310.674	0
310.692	0
310.711	0
310.73	0
310.748	0
310.767	0
310.785	1
310.804	0
310.823	0
310.841	0
310.86	0
310.879	0
310.897	0
310.916	0
310.934	0
310.953	0
310.972	0
310.99	0
311.009	0
311.028	0
311.046	0
311.065	0
311.083	0
311.102	0
311.121	0
311.139	0
311.158	0
311.177	0
311.195	0
311.214	0
311.232	0
311.251	0
311.27	0
311.288	0
311.307	0
311.326	1
311.344	0
311.363	0
311.381	0
311.4	0
311.419	0
311.437	0
311.456	0
311.475	0
311.493	0
311.512	1
311.531	0
311.549	0
311.568	1
311.587	0
311.605	0
311.624	0
311.642	0
311.661	0
311.68	0
311.698	1
311.717	0
311.736	1
311.754	0
311.773	0
311.792	0
311.81	0
311.829	0
311.848	0
311.866	0
311.885	0
311.904	1
311.922	0
311.941	0
311.96	1
311.978	0
311.997	0
312.015	0
312.034	0
312.053	0
312.071	0
312.09	1
312.109	0
312.127	0
312.146	2
312.165	0
312.183	0
312.202	0
312.221	0
312.239	0
312.258	0
312.277	1
312.295	0
312.314	0
312.333	0
312.351	0
312.37	0
312.389	0
312.407	0
312.426	1
312.445	0
312.463	2
312.482	0
312.501	0
312.52	0
312.538	0
312.557	0
312.576	0
312.594	0
312.613	0
312.632	0
312.65	0
312.669	0
312.688	0
312.706	0
312.725	0
312.744	0
312.762	0
312.781	0
312.8	1
312.818	0
312.837	0
312.856	0
312.875	0
312.893	1
312.912	0
312.931	0
312.949	0
312.968	0
312.987	0
313.005	0
313.024	0
313.043	0
313.061	1
313.08	0
313.099	0
313.118	1
313.136	0
313.155	0
313.174	0
313.192	0
313.211	1
313.23	0
313.248	2
313.267	0
313.286	0
313.305	0
313.323	0
313.342	0
313.361	0
313.379	1
313.398	0
313.417	0
313.436	0
313.454	0
313.473	0
313.492	0
313.51	0
313.529	0
313.548	0
313.567	0
313.585	0
313.604	0
313.623	0
313.641	0
313.66	0
313.679	0
313.698	0
313.716	0
313.735	0
313.754	0
313.772	0
313.791	0
313.81	1
313.829	0
313.847	2
313.866	0
313.885	0
313.903	0
313.922	0
313.941	0
313.96	0
313.978	0
313.997	0
314.016	0
314.035	2
314.053	1
314.072	0
314.091	0
314.11	0
314.128	0
314.147	0
314.166	0
314.184	0
314.203	0
314.222	0
314.241	0
314.259	0
314.278	0
314.297	0
314.316	1
314.334	0
314.353	0
314.372	0
314.391	0
314.409	0
314.428	0
314.447	0
314.466	0
314.484	0
314.503	0
314.522	1
314.541	0
314.559	0
314.578	0
314.597	0
314.616	1
314.634	1
314.653	0
314.672	0
314.691	1
314.709	0
314.728	0
314.747	0
314.766	0
314.784	0
314.803	0
314.822	0
314.841	0
314.859	0
314.878	0
314.897	0
314.916	0
314.935	0
314.953	0
314.972	0
314.991	0
315.01	0
315.028	1
315.047	0
315.066	1
315.085	0
315.103	0
315.122	0
315.141	1
315.16	1
315.179	0
315.197	0
315.216	0
315.235	0
315.254	0
315.272	0
315.291	1
315.31	0
315.329	0
315.348	1
315.366	0
315.385	0
315.404	0
315.423	0
315.441	0
315.46	1
315.479	0
315.498	0
315.517	0
315.535	0
315.554	0
315.573	0
315.592	0
315.611	1
315.629	0
315.648	1
315.667	0
315.686	0
315.704	0
315.723	0
315.742	0
315.761	0
315.78	0
315.798	0
315.817	0
315.836	0
315.855	1
315.874	0
315.892	0
315.911	0
315.93	0
315.949	1
315.968	0
315.986	0
316.005	0
316.024	0
316.043	0
316.062	0
316.08	0
316.099	0
316.118	0
316.137	0
316.156	0
316.174	0
316.193	0
316.212	0
316.231	0
316.25	0
316.269	0
316.287	0
316.306	2
316.325	0
316.344	0
316.363	0
316.381	0
316.4	0
316.419	0
316.438	0
316.457	0
316.476	0
316.494	0
316.513	0
316.532	0
316.551	0
316.57	0
316.588	0
316.607	1
316.626	0
316.645	0
316.664	0
316.683	0
316.701	0
316.72	0
316.739	0
316.758	1
316.777	0
316.796	0
316.814	0
316.833	1
316.852	0
316.871	1
316.89	0
316.909	1
316.927	0
316.946	0
316.965	0
316.984	0
317.003	0
317.022	0
317.04	1
317.059	0
317.078	0
317.097	0
317.116	0
317.135	0
317.154	0
317.172	0
317.191	0
317.21	0
317.229	1
317.248	0
317.267	0
317.285	0
317.304	2
317.323	0
317.342	1
317.361	0
317.38	0
317.399	0
317.417	0
317.436	0
317.455	0
317.474	1
317.493	0
317.512	0
317.531	0
317.549	0
317.568	1
317.587	0
317.606	0
317.625	0
317.644	1
317.663	0
317.681	0
317.7	0
317.719	0
317.738	0
317.757	0
317.776	0
317.795	0
317.813	0
317.832	0
317.851	0
317.87	0
317.889	0
317.908	0
317.927	0
317.946	0
317.964	0
317.983	0
318.002	1
318.021	0
318.04	0
318.059	0
318.078	0
318.097	0
318.115	0
318.134	0
318.153	0
318.172	0
318.191	0
318.21	0
318.229	0
318.248	0
318.267	0
318.285	0
318.304	0
318.323	0
318.342	0
318.361	0
318.38	0
318.399	0
318.418	1
318.437	0
318.455	0
318.474	1
318.493	1
318.512	1
318.531	0
318.55	1
318.569	0
318.588	0
318.607	0
318.625	0
318.644	0
318.663	0
318.682	1
318.701	0
318.72	0
318.739	0
318.758	0
318.777	0
318.796	0
318.814	0
318.833	0
318.852	0
318.871	1
318.89	0
318.909	0
318.928	0
318.947	0
318.966	0
318.985	0
319.004	1
319.022	0
319.041	0
319.06	0
319.079	0
319.098	0
319.117	0
319.136	0
319.155	0
319.174	0
319.193	0
319.212	0
319.231	0
319.249	1
319.268	0
319.287	0
319.306	0
319.325	0
319.344	0
319.363	1
319.382	1
319.401	0
319.42	1
319.439	0
319.458	0
319.477	0
319.495	0
319.514	1
319.533	0
319.552	0
319.571	0
319.59	0
319.609	0
319.628	0
319.647	1
319.666	0
319.685	0
319.704	0
319.723	0
319.742	1
319.761	0
319.779	0
319.798	0
319.817	0
319.836	0
319.855	0
319.874	1
319.893	0
319.912	0
319.931	0
319.95	0
319.969	0
319.988	0
320.007	0
320.026	0
320.045	0
320.064	0
320.083	0
320.102	0
320.121	0
320.139	0
320.158	0
320.177	1
320.196	0
320.215	0
320.234	0
320.253	0
320.272	0
320.291	0
320.31	0
320.329	0
320.348	0
320.367	0
320.386	0
320.405	0
320.424	0
320.443	0
320.462	1
320.481	0
320.5	0
320.519	1
320.538	0
320.557	0
320.576	0
320.595	0
320.613	0
320.632	0
320.651	0
320.67	0
320.689	0
320.708	0
320.727	0
320.746	1
320.765	0
320.784	0
320.803	0
320.822	0
320.841	0
320.86	0
320.879	0
320.898	0
320.917	0
320.936	0
320.955	0
320.974	0
320.993	0
321.012	0
321.031	0
321.05	0
321.069	0
321.088	0
321.107	0
321.126	0
321.145	0
321.164	0
321.183	0
321.202	0
321.221	0
321.24	1
321.259	0
321.278	0
321.297	0
321.316	0
321.335	0
321.354	0
321.373	1
321.392	0
321.411	0
321.43	1
321.449	0
321.468	0
321.487	1
321.506	0
321.525	0
321.544	0
321.563	0
321.582	0
321.601	2
321.62	0
321.639	0
321.658	0
321.677	0
321.696	0
321.715	0
321.734	0
321.753	0
321.772	0
321.791	1
321.81	1
321.829	0
321.848	1
321.867	0
321.886	0
321.905	0
321.924	0
321.943	0
321.962	0
321.981	0
322	0
322.019	0
322.038	0
322.057	0
322.076	0
322.095	0
322.114	0
322.133	0
322.152	0
322.171	0
322.19	0
322.209	0
322.228	0
322.247	0
322.266	0
322.285	0
322.304	0
322.323	0
322.342	0
322.362	0
322.381	0
322.4	0
322.419	0
322.438	0
322.457	1
322.476	0
322.495	0
322.514	1
322.533	0
322.552	0
322.571	0
322.59	0
322.609	0
322.628	0
322.647	0
322.666	0
322.685	1
322.704	0
322.723	0
322.742	0
322.761	0
322.78	0
322.799	0
322.818	0
322.838	0
322.857	0
322.876	1
322.895	0
322.914	0
322.933	0
322.952	0
322.971	0
322.99	0
323.009	0
323.028	1
323.047	0
323.066	0
323.085	0
323.104	0
323.123	0
323.142	0
323.161	1
323.18	0
323.2	0
323.219	0
323.238	0
323.257	1
323.276	0
323.295	0
323.314	0
323.333	1
323.352	0
323.371	0
323.39	0
323.409	0
323.428	2
323.447	0
323.466	0
323.486	0
323.505	0
323.524	0
323.543	0
323.562	0
323.581	0
323.6	0
323.619	1
323.638	1
323.657	0
323.676	0
323.695	0
323.714	0
323.734	0
323.753	0
323.772	0
323.791	0
323.81	0
323.829	0
323.848	0
323.867	1
323.886	0
323.905	0
323.924	0
323.943	0
323.963	0
323.982	0
324.001	0
324.02	0
324.039	0
324.058	0
324.077	0
324.096	0
324.115	0
324.134	0
324.153	1
324.173	1
324.192	0
324.211	0
324.23	0
324.249	3
324.268	0
324.287	0
324.306	0
324.325	0
324.344	0
324.364	0
324.383	0
324.402	0
324.421	0
324.44	0
324.459	0
324.478	0
324.497	0
324.516	0
324.536	0
324.555	0
324.574	0
324.593	0
324.612	0
324.631	0
324.65	0
324.669	0
324.688	2
324.708	0
324.727	1
324.746	0
324.765	0
324.784	0
324.803	0
324.822	0
324.841	0
324.86	0
324.88	0
324.899	0
324.918	0
324.937	0
324.956	0
324.975	0
324.994	0
325.013	1
325.033	0
325.052	0
325.071	1
325.09	0
325.109	0
325.128	0
325.147	0
325.166	0
325.186	0
325.205	2
325.224	0
325.243	0
325.262	0
325.281	0
325.3	0
325.32	0
325.339	1
325.358	0
325.377	0
325.396	0
325.415	0
325.434	0
325.454	0
325.473	0
325.492	0
325.511	0
325.53	0
325.549	1
325.568	0
325.588	0
325.607	0
325.626	0
325.645	0
325.664	1
325.683	0
325.702	0
325.722	0
325.741	1
325.76	2
325.779	0
325.798	0
325.817	0
325.836	0
325.856	0
325.875	1
325.894	2
325.913	0
325.932	1
325.951	0
325.971	0
325.99	0
326.009	0
326.028	0
326.047	0
326.066	0
326.086	0
326.105	0
326.124	0
326.143	0
326.162	0
326.181	0
326.201	0
326.22	0
326.239	0
326.258	0
326.277	2
326.296	1
326.316	0
326.335	0
326.354	0
326.373	0
326.392	0
326.411	0
326.431	0
326.45	0
326.469	0
326.488	0
326.507	1
326.527	0
326.546	0
326.565	0
326.584	0
326.603	1
326.622	0
326.642	0
326.661	0
326.68	0
326.699	0
326.718	1
326.738	0
326.757	0
326.776	0
326.795	0
326.814	0
326.833	0
326.853	0
326.872	0
326.891	0
326.91	0
326.929	2
326.949	0
326.968	0
326.987	0
327.006	0
327.025	0
327.045	0
327.064	2
327.083	1
327.102	0
327.121	0
327.141	0
327.16	0
327.179	0
327.198	1
327.217	0
327.237	0
327.256	1
327.275	0
327.294	0
327.313	0
327.333	0
327.352	0
327.371	0
327.39	0
327.409	0
327.429	0
327.448	0
327.467	0
327.486	0
327.506	0
327.525	0
327.544	0
327.563	0
327.582	0
327.602	1
327.621	0
327.64	0
327.659	0
327.678	0
327.698	0
327.717	0
327.736	0
327.755	0
327.775	1
327.794	0
327.813	0
327.832	0
327.852	0
327.871	0
327.89	0
327.909	0
327.928	0
327.948	0
327.967	0
327.986	0
328.005	0
328.025	0
328.044	0
328.063	1
328.082	0
328.102	0
328.121	0
328.14	0
328.159	0
328.178	0
328.198	0
328.217	0
328.236	0
328.255	0
328.275	0
328.294	0
328.313	0
328.332	0
328.352	0
328.371	1
328.39	0
328.409	0
328.429	0
328.448	0
328.467	1
328.486	1
328.506	0
328.525	0
328.544	0
328.563	0
328.583	0
328.602	1
328.621	0
328.64	1
328.66	0
328.679	0
328.698	1
328.717	0
328.737	0
328.756	1
328.775	0
328.794	0
328.814	0
328.833	1
328.852	0
328.871	0
328.891	0
328.91	0
328.929	0
328.949	0
328.968	0
328.987	0
329.006	0
329.026	0
329.045	0
329.064	0
329.083	0
329.103	0
329.122	0
329.141	0
329.16	0
329.18	1
329.199	0
329.218	0
329.238	0
329.257	0
329.276	0
329.295	0
329.315	0
329.334	0
329.353	0
329.373	0
329.392	1
329.411	0
329.43	2
329.45	0
329.469	0
329.488	0
329.507	0
329.527	0
329.546	0
329.565	0
329.585	0
329.604	0
329.623	0
329.642	0
329.662	0
329.681	0
329.7	0
329.72	0
329.739	0
329.758	0
329.778	0
329.797	0
329.816	0
329.835	0
329.855	0
329.874	0
329.893	0
329.913	0
329.932	0
329.951	1
329.971	0
329.99	0
330.009	0
330.028	0
330.048	1
330.067	1
330.086	1
330.106	0
330.125	0
330.144	0
330.164	0
330.183	0
330.202	1
330.221	0
330.241	1
330.26	0
330.279	0
330.299	0
330.318	0
330.337	0
330.357	0
330.376	1
330.395	0
330.415	0
330.434	0
330.453	0
330.473	0
330.492	0
330.511	0
330.531	0
330.55	1
330.569	0
330.588	0
330.608	0
330.627	0
330.646	0
330.666	0
330.685	0
330.704	0
330.724	1
330.743	0
330.762	1
330.782	1
330.801	0
330.82	0
330.84	0
330.859	1
330.878	0
330.898	0
330.917	0
330.936	0
330.956	0
330.975	1
330.994	0
331.014	0
331.033	0
331.052	0
331.072	0
331.091	0
331.11	1
331.13	0
331.149	0
331.168	0
331.188	0
331.207	0
331.226	0
331.246	0
331.265	0
331.285	0
331.304	0
331.323	0
331.343	0
331.362	0
331.381	0
331.401	0
331.42	0
331.439	0
331.459	0
331.478	0
331.497	0
331.517	0
331.536	1
331.555	0
331.575	0
331.594	0
331.614	0
331.633	0
331.652	0
331.672	0
331.691	0
331.71	0
331.73	0
331.749	0
331.768	0
331.788	0
331.807	0
331.827	0
331.846	0
331.865	0
331.885	0
331.904	0
331.923	0
331.943	0
331.962	0
331.981	1
332.001	1
332.02	1
332.04	0
332.059	0
332.078	0
332.098	1
332.117	0
332.136	0
332.156	0
332.175	0
332.195	0
332.214	0
332.233	0
332.253	0
332.272	0
332.291	0
332.311	0
332.33	0
332.35	0
332.369	2
332.388	0
332.408	0
332.427	0
332.447	0
332.466	0
332.485	0
332.505	1
332.524	0
332.544	0
332.563	0
332.582	0
332.602	0
332.621	0
332.64	0
332.66	0
332.679	0
332.699	0
332.718	0
332.737	0
332.757	0
332.776	0
332.796	0
332.815	0
332.834	0
332.854	0
332.873	0
332.893	0
332.912	0
332.931	0
332.951	1
332.97	0
332.99	1
333.009	0
333.029	0
333.048	1
333.067	0
333.087	0
333.106	0
333.126	0
333.145	0
333.164	0
333.184	0
333.203	0
333.223	0
333.242	1
333.261	0
333.281	1
333.3	0
333.32	1
333.339	0
333.359	1
333.378	0
333.397	0
333.417	0
333.436	0
333.456	0
333.475	1
333.495	0
333.514	0
333.533	0
333.553	0
333.572	0
333.592	0
333.611	1
333.63	0
333.65	0
333.669	0
333.689	0
333.708	1
333.728	0
333.747	0
333.767	0
333.786	0
333.805	0
333.825	0
333.844	0
333.864	0
333.883	0
333.903	0
333.922	0
333.941	0
333.961	0
333.98	0
334	0
334.019	0
334.039	1
334.058	1
334.078	0
334.097	0
334.116	0
334.136	0
334.155	0
334.175	1
334.194	1
334.214	0
334.233	0
334.253	0
334.272	0
334.291	0
334.311	0
334.33	0
334.35	0
334.369	0
334.389	0
334.408	0
334.428	0
334.447	0
334.467	0
334.486	0
334.505	0
334.525	0
334.544	0
334.564	0
334.583	0
334.603	0
334.622	1
334.642	0
334.661	0
334.681	0
334.7	0
334.72	0
334.739	0
334.759	0
334.778	0
334.797	0
334.817	0
334.836	0
334.856	0
334.875	1
334.895	0
334.914	0
334.934	0
334.953	0
334.973	0
334.992	0
335.012	0
335.031	0
335.051	0
335.07	0
335.09	0
335.109	0
335.129	0
335.148	0
335.168	0
335.187	0
335.206	0
335.226	0
335.245	0
335.265	0
335.284	0
335.304	0
335.323	0
335.343	0
335.362	0
335.382	1
335.401	1
335.421	0
335.44	0
335.46	0
335.479	0
335.499	0
335.518	1
335.538	1
335.557	0
335.577	0
335.596	0
335.616	0
335.635	0
335.655	0
335.674	0
335.694	0
335.713	0
335.733	0
335.752	0
335.772	0
335.791	0
335.811	0
335.83	0
335.85	1
335.869	0
335.889	0
335.908	0
335.928	0
335.947	0
335.967	0
335.986	0
336.006	0
336.025	0
336.045	0
336.064	0
336.084	1
336.103	0
336.123	1
336.143	1
336.162	0
336.182	0
336.201	0
336.221	1
336.24	0
336.26	0
336.279	1
336.299	0
336.318	0
336.338	0
336.357	0
336.377	0
336.396	0
336.416	0
336.435	1
336.455	1
336.474	0
336.494	0
336.513	0
336.533	0
336.553	0
336.572	0
336.592	0
336.611	0
336.631	0
336.65	0
336.67	1
336.689	0
336.709	0
336.728	0
336.748	0
336.767	0
336.787	0
336.806	0
336.826	0
336.846	0
336.865	1
336.885	0
336.904	0
336.924	0
336.943	0
336.963	0
336.982	0
337.002	0
337.021	0
337.041	0
337.061	0
337.08	0
337.1	0
337.119	0
337.139	0
337.158	0
337.178	0
337.197	0
337.217	1
337.237	0
337.256	0
337.276	2
337.295	0
337.315	0
337.334	0
337.354	0
337.373	1
337.393	0
337.413	0
337.432	0
337.452	0
337.471	1
337.491	0
337.51	0
337.53	0
337.549	0
337.569	0
337.589	0
337.608	0
337.628	0
337.647	0
337.667	1
337.686	0
337.706	0
337.726	0
337.745	0
337.765	1
337.784	1
337.804	0
337.823	0
337.843	0
337.863	0
337.882	0
337.902	0
337.921	0
337.941	0
337.96	1
337.98	0
338	0
338.019	0
338.039	0
338.058	0
338.078	0
338.098	0
338.117	0
338.137	0
338.156	0
338.176	0
338.195	0
338.215	1
338.235	0
338.254	0
338.274	0
338.293	0
338.313	2
338.333	0
338.352	0
338.372	0
338.391	0
338.411	0
338.431	0
338.45	0
338.47	0
338.489	0
338.509	0
338.529	0
338.548	0
338.568	0
338.587	0
338.607	1
338.627	1
338.646	0
338.666	0
338.685	0
338.705	0
338.725	0
338.744	1
338.764	1
338.783	1
338.803	1
338.823	0
338.842	0
338.862	1
338.881	0
338.901	0
338.921	0
338.94	0
338.96	0
338.98	0
338.999	0
339.019	0
339.038	0
339.058	0
339.078	0
339.097	1
339.117	0
339.137	0
339.156	0
339.176	1
339.195	0
339.215	0
339.235	0
339.254	0
339.274	0
339.293	0
339.313	0
339.333	0
339.352	0
339.372	0
339.392	0
339.411	0
339.431	0
339.451	0
339.47	0
339.49	0
339.509	0
339.529	0
339.549	0
339.568	1
339.588	1
339.608	0
339.627	0
339.647	0
339.667	0
339.686	1
339.706	0
339.725	0
339.745	0
339.765	0
339.784	0
339.804	0
339.824	0
339.843	0
339.863	0
339.883	0
339.902	0
339.922	0
339.942	0
339.961	0
339.981	0
340	0
340.02	0
340.04	0
340.059	0
340.079	0
340.099	0
340.118	0
340.138	0
340.158	0
340.177	0
340.197	0
340.217	1
340.236	2
340.256	0
340.276	0
340.295	0
340.315	0
340.335	1
340.354	0
340.374	0
340.394	0
340.413	0
340.433	0
340.453	0
340.472	1
340.492	0
340.512	0
340.531	0
340.551	0
340.571	0
340.59	0
340.61	1
340.63	1
340.649	0
340.669	0
340.689	0
340.708	0
340.728	0
340.748	1
340.767	0
340.787	0
340.807	0
340.826	0
340.846	0
340.866	0
340.885	0
340.905	1
340.925	0
340.944	0
340.964	0
340.984	0
341.004	0
341.023	0
341.043	1
341.063	0
341.082	0
341.102	0
341.122	0
341.141	0
341.161	0
341.181	0
341.2	0
341.22	0
341.24	0
341.259	0
341.279	0
341.299	0
341.319	0
341.338	0
341.358	0
341.378	0
341.397	0
341.417	0
341.437	0
341.456	0
341.476	0
341.496	0
341.516	0
341.535	1
341.555	0
341.575	0
341.594	0
341.614	1
341.634	0
341.653	0
341.673	0
341.693	0
341.713	0
341.732	0
341.752	0
341.772	0
341.791	0
341.811	0
341.831	0
341.851	0
341.87	0
341.89	1
341.91	0
341.929	0
341.949	0
341.969	0
341.989	1
342.008	0
342.028	0
342.048	1
342.067	1
342.087	0
342.107	0
342.127	0
342.146	0
342.166	0
342.186	0
342.206	0
342.225	0
342.245	0
342.265	0
342.284	1
342.304	0
342.324	0
342.344	0
342.363	0
342.383	0
342.403	0
342.423	0
342.442	0
342.462	0
342.482	0
342.502	0
342.521	0
342.541	0
342.561	0
342.58	0
342.6	1
342.62	0
342.64	0
342.659	0
342.679	1
342.699	0
342.719	1
342.738	0
342.758	0
342.778	0
342.798	0
342.817	0
342.837	0
342.857	0
342.877	0
342.896	0
342.916	0
342.936	0
342.956	0
342.975	1
342.995	0
343.015	0
343.035	0
343.054	0
343.074	0
343.094	1
343.114	0
343.133	0
343.153	0
343.173	0
343.193	0
343.212	1
343.232	1
343.252	0
343.272	0
343.292	0
343.311	0
343.331	0
343.351	0
343.371	0
343.39	1
343.41	0
343.43	0
343.45	0
343.469	0
343.489	0
343.509	0
343.529	0
343.549	0
343.568	0
343.588	0
343.608	0
343.628	0
343.647	1
343.667	0
343.687	0
343.707	0
343.726	0
343.746	0
343.766	0
343.786	0
343.806	0
343.825	0
343.845	0
343.865	0
343.885	0
343.905	0
343.924	0
343.944	0
343.964	0
343.984	0
344.003	0
344.023	1
344.043	0
344.063	2
344.083	0
344.102	0
344.122	0
344.142	0
344.162	0
344.182	0
344.201	0
344.221	0
344.241	0
344.261	0
344.281	1
344.3	0
344.32	0
344.34	0
344.36	0
344.38	0
344.399	0
344.419	0
344.439	0
344.459	0
344.479	0
344.498	0
344.518	0
344.538	0
344.558	0
344.578	0
344.597	0
344.617	1
344.637	0
344.657	0
344.677	0
344.696	0
344.716	0
344.736	1
344.756	1
344.776	0
344.796	0
344.815	0
344.835	1
344.855	0
344.875	0
344.895	0
344.914	0
344.934	0
344.954	1
344.974	0
344.994	1
345.014	0
345.033	0
345.053	0
345.073	0
345.093	0
345.113	1
345.132	1
345.152	0
345.172	0
345.192	0
345.212	0
345.232	0
345.251	1
345.271	0
345.291	0
345.311	0
345.331	0
345.351	1
345.37	0
345.39	0
345.41	0
345.43	0
345.45	0
345.47	1
345.489	0
345.509	0
345.529	0
345.549	0
345.569	0
345.589	0
345.609	2
345.628	0
345.648	0
345.668	0
345.688	0
345.708	0
345.728	1
345.747	0
345.767	0
345.787	0
345.807	0
345.827	0
345.847	0
345.867	1
345.886	0
345.906	0
345.926	0
345.946	0
345.966	0
345.986	0
346.006	0
346.025	0
346.045	0
346.065	0
346.085	0
346.105	0
346.125	0
346.145	0
346.164	0
346.184	0
346.204	0
346.224	1
346.244	0
346.264	0
346.284	0
346.303	0
346.323	0
346.343	0
346.363	0
346.383	0
346.403	0
346.423	0
346.443	0
346.462	0
346.482	0
346.502	0
346.522	0
346.542	0
346.562	0
346.582	0
346.602	0
346.621	0
346.641	0
346.661	0
346.681	0
346.701	0
346.721	0
346.741	1
346.761	0
346.78	0
346.8	0
346.82	1
346.84	0
346.86	0
346.88	0
346.9	1
346.92	0
346.94	0
346.959	1
346.979	0
346.999	0
347.019	0
347.039	0
347.059	0
347.079	0
347.099	0
347.119	0
347.138	0
347.158	0
347.178	0
347.198	1
347.218	1
347.238	0
347.258	2
347.278	0
347.298	0
347.318	0
347.337	0
347.357	0
347.377	0
347.397	1
347.417	0
347.437	1
347.457	0
347.477	0
347.497	0
347.517	0
347.536	0
347.556	1
347.576	0
347.596	0
347.616	0
347.636	0
347.656	0
347.676	0
347.696	0
347.716	0
347.736	1
347.756	0
347.775	0
347.795	0
347.815	0
347.835	0
347.855	1
347.875	0
347.895	0
347.915	0
347.935	0
347.955	0
347.975	0
347.995	0
348.015	0
348.034	0
348.054	0
348.074	1
348.094	0
348.114	0
348.134	0
348.154	0
348.174	0
348.194	0
348.214	0
348.234	0
348.254	0
348.274	0
348.294	0
348.313	0
348.333	0
348.353	0
[truncated: 78,636 more rows]

## Sheet: Fig.5b
Fig. 5. MALDI-TOF MS analysis of QhpG-catalyzed reaction products.
panel b
WT QhpG			E42A QhpG			R47A QhpG			R70A QhpG			W183F QhpG			R314A QhpG
m/z	Intensity (arb. units)		m/z	Intensity (arb. units)		m/z	Intensity (arb. units)		m/z	Intensity (arb. units)		m/z	Intensity (arb. units)		m/z	Intensity (arb. units)
302.028	0		296.966	0		296.966	0		302.028	1		302.028	0		296.966	0
302.048	0		296.986	0		296.986	1		302.048	0		302.048	1		296.986	0
302.067	1		297.006	0		297.006	1		302.067	1		302.067	0		297.006	0
302.086	0		297.026	0		297.026	0		302.086	0		302.086	1		297.026	0
302.106	0		297.046	0		297.046	0		302.106	0		302.106	1		297.046	0
302.125	0		297.066	0		297.066	0		302.125	0		302.125	1		297.066	0
302.144	1		297.086	0		297.086	0		302.144	0		302.144	0		297.086	0
302.164	1		297.106	0		297.106	0		302.164	0		302.164	1		297.106	0
302.183	1		297.126	0		297.126	0		302.183	0		302.183	0		297.126	0
302.202	1		297.146	0		297.146	0		302.202	0		302.202	0		297.146	0
302.222	2		297.165	0		297.165	0		302.222	0		302.222	2		297.165	0
302.241	1		297.185	0		297.185	0		302.241	0		302.241	1		297.185	0
302.26	1		297.205	0		297.205	0		302.26	0		302.26	2		297.205	0
302.28	0		297.225	0		297.225	0		302.28	0		302.28	1		297.225	0
302.299	0		297.245	0		297.245	0		302.299	0		302.299	0		297.245	1
302.319	3		297.265	0		297.265	0		302.319	0		302.319	0		297.265	0
302.338	0		297.285	0		297.285	0		302.338	0		302.338	0		297.285	0
302.357	0		297.305	0		297.305	0		302.357	0		302.357	0		297.305	0
302.377	0		297.325	0		297.325	0		302.377	1		302.377	0		297.325	0
302.396	1		297.345	0		297.345	0		302.396	1		302.396	1		297.345	0
302.415	1		297.364	0		297.364	1		302.415	1		302.415	0		297.364	0
302.435	0		297.384	0		297.384	1		302.435	0		302.435	0		297.384	0
302.454	0		297.404	1		297.404	0		302.454	2		302.454	0		297.404	0
302.473	1		297.424	0		297.424	0		302.473	0		302.473	1		297.424	0
302.493	0		297.444	0		297.444	0		302.493	1		302.493	1		297.444	0
302.512	1		297.464	0		297.464	0		302.512	1		302.512	1		297.464	0
302.531	0		297.484	0		297.484	1		302.531	0		302.531	0		297.484	0
302.551	1		297.504	0		297.504	0		302.551	0		302.551	0		297.504	0
302.57	2		297.524	0		297.524	0		302.57	0		302.57	0		297.524	0
302.59	0		297.544	0		297.544	0		302.59	0		302.59	1		297.544	0
302.609	1		297.564	0		297.564	0		302.609	0		302.609	0		297.564	0
302.628	0		297.583	0		297.583	0		302.628	0		302.628	1		297.583	0
302.648	0		297.603	0		297.603	1		302.648	0		302.648	1		297.603	1
302.667	2		297.623	0		297.623	1		302.667	0		302.667	1		297.623	0
302.686	1		297.643	0		297.643	0		302.686	0		302.686	1		297.643	0
302.706	1		297.663	0		297.663	0		302.706	0		302.706	0		297.663	0
302.725	1		297.683	0		297.683	0		302.725	0		302.725	1		297.683	0
302.744	3		297.703	0		297.703	0		302.744	0		302.744	1		297.703	0
302.764	0		297.723	1		297.723	0		302.764	0		302.764	0		297.723	0
302.783	1		297.743	0		297.743	1		302.783	3		302.783	1		297.743	0
302.803	1		297.763	1		297.763	0		302.803	0		302.803	0		297.763	0
302.822	0		297.783	0		297.783	0		302.822	0		302.822	0		297.783	0
302.841	2		297.803	0		297.803	0		302.841	1		302.841	1		297.803	0
302.861	0		297.823	0		297.823	0		302.861	1		302.861	0		297.823	0
302.88	0		297.842	0		297.842	0		302.88	0		302.88	0		297.842	0
302.899	1		297.862	0		297.862	0		302.899	0		302.899	2		297.862	0
302.919	1		297.882	0		297.882	0		302.919	0		302.919	0		297.882	1
302.938	1		297.902	0		297.902	0		302.938	0		302.938	2		297.902	0
302.958	1		297.922	0		297.922	1		302.958	0		302.958	1		297.922	0
302.977	2		297.942	0		297.942	0		302.977	1		302.977	1		297.942	0
302.996	0		297.962	0		297.962	0		302.996	0		302.996	0		297.962	1
303.016	0		297.982	0		297.982	0		303.016	1		303.016	1		297.982	0
303.035	0		298.002	0		298.002	0		303.035	0		303.035	1		298.002	0
303.055	0		298.022	0		298.022	0		303.055	0		303.055	0		298.022	0
303.074	0		298.042	0		298.042	0		303.074	0		303.074	0		298.042	0
303.093	1		298.062	1		298.062	1		303.093	0		303.093	0		298.062	0
303.113	0		298.082	1		298.082	1		303.113	0		303.113	1		298.082	0
303.132	0		298.101	0		298.101	0		303.132	1		303.132	1		298.101	0
303.151	0		298.121	1		298.121	1		303.151	0		303.151	0		298.121	0
303.171	0		298.141	0		298.141	1		303.171	0		303.171	0		298.141	0
303.19	0		298.161	0		298.161	0		303.19	0		303.19	0		298.161	0
303.21	0		298.181	0		298.181	0		303.21	0		303.21	0		298.181	0
303.229	0		298.201	0		298.201	0		303.229	0		303.229	0		298.201	0
303.248	0		298.221	0		298.221	0		303.248	1		303.248	0		298.221	0
303.268	0		298.241	0		298.241	0		303.268	0		303.268	2		298.241	0
303.287	1		298.261	0		298.261	0		303.287	0		303.287	0		298.261	0
303.307	1		298.281	0		298.281	0		303.307	0		303.307	0		298.281	0
303.326	0		298.301	0		298.301	1		303.326	0		303.326	0		298.301	0
303.345	0		298.321	0		298.321	0		303.345	0		303.345	0		298.321	0
303.365	2		298.341	0		298.341	0		303.365	0		303.365	4		298.341	0
303.384	1		298.361	1		298.361	0		303.384	0		303.384	0		298.361	0
303.403	2		298.381	0		298.381	1		303.403	0		303.403	0		298.381	0
303.423	0		298.401	0		298.401	0		303.423	1		303.423	0		298.401	0
303.442	0		298.42	0		298.42	0		303.442	0		303.442	1		298.42	0
303.462	0		298.44	0		298.44	0		303.462	0		303.462	1		298.44	0
303.481	0		298.46	0		298.46	1		303.481	0		303.481	3		298.46	0
303.5	1		298.48	0		298.48	1		303.5	0		303.5	0		298.48	0
303.52	1		298.5	0		298.5	0		303.52	0		303.52	3		298.5	0
303.539	0		298.52	0		298.52	1		303.539	0		303.539	1		298.52	0
303.559	1		298.54	0		298.54	0		303.559	1		303.559	1		298.54	0
303.578	3		298.56	0		298.56	0		303.578	0		303.578	0		298.56	0
303.597	2		298.58	0		298.58	0		303.597	0		303.597	1		298.58	0
303.617	0		298.6	0		298.6	1		303.617	1		303.617	1		298.6	0
303.636	0		298.62	0		298.62	0		303.636	0		303.636	0		298.62	0
303.656	0		298.64	1		298.64	0		303.656	0		303.656	2		298.64	0
303.675	0		298.66	0		298.66	0		303.675	0		303.675	1		298.66	0
303.694	0		298.68	0		298.68	0		303.694	1		303.694	1		298.68	0
303.714	0		298.7	0		298.7	0		303.714	0		303.714	1		298.7	0
303.733	1		298.72	0		298.72	0		303.733	0		303.733	1		298.72	0
303.753	1		298.74	0		298.74	0		303.753	0		303.753	1		298.74	0
303.772	2		298.76	0		298.76	0		303.772	0		303.772	1		298.76	0
303.791	1		298.779	1		298.779	0		303.791	0		303.791	0		298.779	0
303.811	1		298.799	1		298.799	0		303.811	0		303.811	0		298.799	0
303.83	1		298.819	0		298.819	0		303.83	0		303.83	0		298.819	0
303.85	2		298.839	0		298.839	1		303.85	0		303.85	0		298.839	0
303.869	0		298.859	0		298.859	0		303.869	0		303.869	1		298.859	2
303.889	0		298.879	0		298.879	1		303.889	0		303.889	0		298.879	0
303.908	0		298.899	0		298.899	0		303.908	0		303.908	0		298.899	0
303.927	0		298.919	0		298.919	0		303.927	0		303.927	1		298.919	0
303.947	2		298.939	0		298.939	0		303.947	0		303.947	3		298.939	0
303.966	0		298.959	0		298.959	0		303.966	0		303.966	0		298.959	0
303.986	0		298.979	0		298.979	0		303.986	0		303.986	0		298.979	0
304.005	0		298.999	0		298.999	1		304.005	0		304.005	1		298.999	0
304.024	0		299.019	0		299.019	0		304.024	1		304.024	0		299.019	0
304.044	0		299.039	0		299.039	0		304.044	0		304.044	0		299.039	0
304.063	1		299.059	0		299.059	0		304.063	0		304.063	0		299.059	0
304.083	0		299.079	0		299.079	0		304.083	1		304.083	0		299.079	0
304.102	3		299.099	0		299.099	0		304.102	1		304.102	1		299.099	0
304.121	1		299.119	0		299.119	0		304.121	0		304.121	1		299.119	0
304.141	0		299.139	0		299.139	0		304.141	0		304.141	2		299.139	0
304.16	0		299.159	0		299.159	1		304.16	0		304.16	0		299.159	0
304.18	1		299.179	0		299.179	0		304.18	1		304.18	0		299.179	0
304.199	3		299.199	0		299.199	0		304.199	0		304.199	0		299.199	0
304.219	0		299.219	0		299.219	0		304.219	0		304.219	1		299.219	0
304.238	0		299.239	0		299.239	0		304.238	0		304.238	0		299.239	0
304.257	0		299.258	0		299.258	0		304.257	0		304.257	1		299.258	1
304.277	0		299.278	0		299.278	0		304.277	0		304.277	1		299.278	0
304.296	2		299.298	0		299.298	0		304.296	0		304.296	0		299.298	0
304.316	3		299.318	0		299.318	1		304.316	0		304.316	2		299.318	0
304.335	0		299.338	0		299.338	0		304.335	0		304.335	0		299.338	0
304.355	0		299.358	0		299.358	0		304.355	0		304.355	1		299.358	0
304.374	1		299.378	0		299.378	0		304.374	0		304.374	0		299.378	0
304.393	1		299.398	0		299.398	0		304.393	0		304.393	0		299.398	0
304.413	0		299.418	0		299.418	0		304.413	0		304.413	0		299.418	0
304.432	1		299.438	0		299.438	0		304.432	0		304.432	0		299.438	0
304.452	0		299.458	0		299.458	1		304.452	0		304.452	1		299.458	0
304.471	2		299.478	0		299.478	0		304.471	0		304.471	0		299.478	1
304.491	1		299.498	0		299.498	0		304.491	0		304.491	0		299.498	0
304.51	0		299.518	0		299.518	0		304.51	0		304.51	0		299.518	0
304.529	0		299.538	0		299.538	1		304.529	0		304.529	0		299.538	0
304.549	0		299.558	0		299.558	0		304.549	0		304.549	1		299.558	0
304.568	1		299.578	0		299.578	0		304.568	0		304.568	0		299.578	0
304.588	0		299.598	0		299.598	0		304.588	0		304.588	0		299.598	0
304.607	0		299.618	0		299.618	0		304.607	0		304.607	0		299.618	0
304.627	0		299.638	0		299.638	3		304.627	0		304.627	0		299.638	0
304.646	0		299.658	0		299.658	0		304.646	0		304.646	0		299.658	0
304.665	0		299.678	0		299.678	0		304.665	0		304.665	1		299.678	1
304.685	0		299.698	0		299.698	0		304.685	0		304.685	1		299.698	0
304.704	1		299.718	0		299.718	0		304.704	0		304.704	0		299.718	0
304.724	3		299.738	0		299.738	0		304.724	0		304.724	1		299.738	0
304.743	0		299.758	0		299.758	0		304.743	0		304.743	0		299.758	0
304.763	0		299.778	0		299.778	2		304.763	0		304.763	2		299.778	0
304.782	0		299.798	0		299.798	0		304.782	0		304.782	0		299.798	0
304.802	0		299.818	0		299.818	0		304.802	0		304.802	1		299.818	0
304.821	0		299.838	0		299.838	0		304.821	0		304.821	1		299.838	0
304.84	1		299.858	0		299.858	0		304.84	1		304.84	2		299.858	0
304.86	0		299.878	0		299.878	0		304.86	0		304.86	0		299.878	0
304.879	0		299.898	0		299.898	0		304.879	1		304.879	0		299.898	0
304.899	0		299.918	0		299.918	1		304.899	1		304.899	1		299.918	0
304.918	1		299.938	0		299.938	0		304.918	0		304.918	0		299.938	1
304.938	0		299.958	0		299.958	1		304.938	1		304.938	1		299.958	0
304.957	0		299.978	0		299.978	0		304.957	0		304.957	1		299.978	0
304.977	1		299.998	0		299.998	0		304.977	0		304.977	2		299.998	0
304.996	1		300.018	1		300.018	0		304.996	0		304.996	0		300.018	0
305.015	0		300.038	0		300.038	0		305.015	0		305.015	0		300.038	0
305.035	0		300.058	0		300.058	0		305.035	0		305.035	0		300.058	0
305.054	0		300.078	0		300.078	1		305.054	0		305.054	2		300.078	0
305.074	1		300.098	0		300.098	0		305.074	0		305.074	0		300.098	0
305.093	0		300.118	0		300.118	0		305.093	2		305.093	1		300.118	0
305.113	0		300.138	0		300.138	0		305.113	0		305.113	1		300.138	0
305.132	0		300.158	0		300.158	0		305.132	0		305.132	0		300.158	0
305.152	0		300.178	0		300.178	1		305.152	1		305.152	0		300.178	1
305.171	0		300.198	0		300.198	0		305.171	0		305.171	0		300.198	0
305.19	0		300.218	0		300.218	0		305.19	0		305.19	1		300.218	0
305.21	0		300.238	0		300.238	0		305.21	0		305.21	0		300.238	0
305.229	0		300.258	0		300.258	2		305.229	0		305.229	0		300.258	0
305.249	0		300.278	0		300.278	0		305.249	0		305.249	0		300.278	0
305.268	2		300.298	0		300.298	0		305.268	0		305.268	0		300.298	0
305.288	1		300.318	0		300.318	0		305.288	0		305.288	0		300.318	0
305.307	1		300.338	0		300.338	0		305.307	2		305.307	0		300.338	0
305.327	1		300.358	1		300.358	0		305.327	0		305.327	0		300.358	0
305.346	0		300.378	0		300.378	1		305.346	0		305.346	0		300.378	0
305.366	3		300.398	0		300.398	0		305.366	1		305.366	0		300.398	0
305.385	1		300.418	0		300.418	1		305.385	0		305.385	2		300.418	0
305.405	2		300.438	0		300.438	0		305.405	1		305.405	1		300.438	0
305.424	0		300.458	0		300.458	0		305.424	0		305.424	1		300.458	0
305.443	0		300.478	0		300.478	0		305.443	0		305.443	0		300.478	0
305.463	0		300.498	0		300.498	0		305.463	0		305.463	1		300.498	0
305.482	1		300.518	0		300.518	0		305.482	0		305.482	0		300.518	0
305.502	0		300.538	0		300.538	0		305.502	0		305.502	0		300.538	0
305.521	1		300.558	0		300.558	0		305.521	0		305.521	0		300.558	0
305.541	0		300.578	0		300.578	0		305.541	0		305.541	0		300.578	0
305.56	0		300.598	2		300.598	0		305.56	1		305.56	0		300.598	0
305.58	0		300.618	0		300.618	0		305.58	1		305.58	0		300.618	0
305.599	0		300.638	0		300.638	0		305.599	0		305.599	2		300.638	0
305.619	2		300.658	0		300.658	0		305.619	1		305.619	1		300.658	0
305.638	1		300.678	0		300.678	0		305.638	0		305.638	0		300.678	0
305.658	0		300.698	0		300.698	0		305.658	0		305.658	0		300.698	0
305.677	0		300.718	0		300.718	0		305.677	0		305.677	1		300.718	0
305.697	0		300.738	0		300.738	2		305.697	0		305.697	0		300.738	0
305.716	0		300.758	0		300.758	0		305.716	1		305.716	0		300.758	0
305.735	1		300.778	0		300.778	0		305.735	0		305.735	0		300.778	0
305.755	0		300.798	0		300.798	0		305.755	0		305.755	0		300.798	0
305.774	0		300.818	0		300.818	0		305.774	0		305.774	0		300.818	0
305.794	0		300.838	0		300.838	0		305.794	0		305.794	1		300.838	0
305.813	1		300.858	0		300.858	0		305.813	1		305.813	0		300.858	0
305.833	0		300.878	0		300.878	0		305.833	0		305.833	0		300.878	0
305.852	1		300.898	0		300.898	1		305.852	0		305.852	1		300.898	0
305.872	1		300.918	0		300.918	0		305.872	0		305.872	0		300.918	0
305.891	2		300.938	0		300.938	0		305.891	0		305.891	1		300.938	0
305.911	1		300.958	0		300.958	0		305.911	0		305.911	0		300.958	0
305.93	1		300.978	0		300.978	0		305.93	0		305.93	0		300.978	0
305.95	0		300.998	0		300.998	0		305.95	0		305.95	0		300.998	0
305.969	0		301.018	0		301.018	1		305.969	0		305.969	0		301.018	0
305.989	0		301.038	1		301.038	0		305.989	0		305.989	0		301.038	0
306.008	0		301.058	0		301.058	0		306.008	0		306.008	0		301.058	0
306.028	0		301.078	0		301.078	0		306.028	0		306.028	0		301.078	0
306.047	2		301.098	0		301.098	0		306.047	0		306.047	1		301.098	0
306.067	0		301.118	0		301.118	2		306.067	1		306.067	1		301.118	0
306.086	1		301.138	0		301.138	0		306.086	0		306.086	0		301.138	0
306.106	0		301.158	0		301.158	0		306.106	0		306.106	1		301.158	0
306.125	0		301.178	1		301.178	1		306.125	0		306.125	1		301.178	0
306.145	1		301.198	0		301.198	1		306.145	1		306.145	0		301.198	0
306.164	0		301.218	0		301.218	1		306.164	0		306.164	1		301.218	0
306.184	0		301.238	0		301.238	0		306.184	0		306.184	1		301.238	1
306.203	1		301.258	0		301.258	0		306.203	0		306.203	0		301.258	0
306.222	0		301.278	0		301.278	0		306.222	1		306.222	1		301.278	0
306.242	0		301.298	0		301.298	0		306.242	0		306.242	1		301.298	0
306.261	1		301.318	0		301.318	0		306.261	1		306.261	0		301.318	0
306.281	2		301.338	0		301.338	0		306.281	0		306.281	0		301.338	0
306.3	1		301.358	0		301.358	2		306.3	1		306.3	0		301.358	0
306.32	0		301.378	1		301.378	0		306.32	0		306.32	1		301.378	0
306.339	1		301.398	0		301.398	0		306.339	0		306.339	1		301.398	1
306.359	0		301.418	0		301.418	0		306.359	0		306.359	1		301.418	0
306.378	0		301.438	0		301.438	0		306.378	0		306.378	0		301.438	0
306.398	0		301.458	0		301.458	0		306.398	0		306.398	0		301.458	0
306.417	0		301.478	0		301.478	0		306.417	0		306.417	0		301.478	0
306.437	0		301.499	1		301.499	0		306.437	1		306.437	1		301.499	0
306.456	1		301.519	0		301.519	0		306.456	1		306.456	1		301.519	0
306.476	1		301.539	0		301.539	0		306.476	0		306.476	1		301.539	0
306.495	0		301.559	0		301.559	0		306.495	0		306.495	1		301.559	0
306.515	1		301.579	0		301.579	0		306.515	0		306.515	0		301.579	0
306.534	0		301.599	0		301.599	0		306.534	0		306.534	0		301.599	0
306.554	0		301.619	0		301.619	0		306.554	1		306.554	0		301.619	0
306.573	1		301.639	0		301.639	0		306.573	0		306.573	2		301.639	0
306.593	0		301.659	0		301.659	0		306.593	1		306.593	0		301.659	0
306.612	1		301.679	0		301.679	0		306.612	0		306.612	0		301.679	0
306.632	0		301.699	0		301.699	0		306.632	0		306.632	1		301.699	0
306.651	2		301.719	0		301.719	1		306.651	0		306.651	1		301.719	0
306.671	0		301.739	0		301.739	0		306.671	0		306.671	0		301.739	0
306.69	0		301.759	0		301.759	0		306.69	0		306.69	2		301.759	0
306.71	0		301.779	0		301.779	0		306.71	1		306.71	0		301.779	0
306.729	1		301.799	0		301.799	0		306.729	0		306.729	1		301.799	0
306.749	0		301.819	0		301.819	0		306.749	1		306.749	1		301.819	0
306.768	0		301.839	0		301.839	0		306.768	0		306.768	2		301.839	0
306.788	1		301.859	0		301.859	0		306.788	0		306.788	0		301.859	0
306.807	0		301.879	0		301.879	0		306.807	0		306.807	0		301.879	0
306.827	1		301.899	0		301.899	1		306.827	0		306.827	0		301.899	0
306.846	0		301.919	0		301.919	0		306.846	0		306.846	0		301.919	0
306.866	0		301.939	0		301.939	0		306.866	0		306.866	0		301.939	0
306.886	0		301.959	0		301.959	0		306.886	1		306.886	0		301.959	0
306.905	1		301.98	0		301.98	0		306.905	0		306.905	0		301.98	0
306.925	1		302	0		302	0		306.925	0		306.925	2		302	0
306.944	0		302.02	0		302.02	0		306.944	0		306.944	2		302.02	0
306.964	0		302.04	0		302.04	0		306.964	0		306.964	0		302.04	0
306.983	1		302.06	0		302.06	0		306.983	0		306.983	0		302.06	0
307.003	1		302.08	0		302.08	0		307.003	0		307.003	0		302.08	0
307.022	1		302.1	0		302.1	0		307.022	0		307.022	0		302.1	0
307.042	0		302.12	0		302.12	0		307.042	0		307.042	0		302.12	0
307.061	0		302.14	0		302.14	0		307.061	0		307.061	1		302.14	0
307.081	0		302.16	0		302.16	0		307.081	0		307.081	1		302.16	0
307.1	1		302.18	0		302.18	0		307.1	1		307.1	1		302.18	0
307.12	1		302.2	0		302.2	0		307.12	0		307.12	2		302.2	0
307.139	0		302.22	0		302.22	0		307.139	0		307.139	0		302.22	0
307.159	0		302.24	0		302.24	0		307.159	0		307.159	1		302.24	0
307.178	0		302.26	0		302.26	0		307.178	0		307.178	0		302.26	0
307.198	0		302.28	1		302.28	1		307.198	0		307.198	0		302.28	0
307.217	2		302.3	1		302.3	0		307.217	0		307.217	0		302.3	0
307.237	1		302.32	0		302.32	0		307.237	0		307.237	2		302.32	0
307.256	0		302.34	0		302.34	0		307.256	0		307.256	0		302.34	0
307.276	1		302.361	0		302.361	0		307.276	1		307.276	1		302.361	0
307.295	0		302.381	0		302.381	0		307.295	0		307.295	0		302.381	0
307.315	0		302.401	0		302.401	1		307.315	0		307.315	0		302.401	0
307.334	1		302.421	0		302.421	0		307.334	1		307.334	0		302.421	0
307.354	1		302.441	0		302.441	0		307.354	0		307.354	0		302.441	1
307.374	0		302.461	0		302.461	0		307.374	0		307.374	0		302.461	0
307.393	1		302.481	0		302.481	0		307.393	0		307.393	0		302.481	0
307.413	0		302.501	0		302.501	0		307.413	0		307.413	0		302.501	0
307.432	0		302.521	0		302.521	0		307.432	0		307.432	0		302.521	0
307.452	0		302.541	0		302.541	0		307.452	0		307.452	1		302.541	0
307.471	1		302.561	0		302.561	0		307.471	0		307.471	1		302.561	0
307.491	0		302.581	1		302.581	0		307.491	0		307.491	1		302.581	0
307.51	0		302.601	0		302.601	0		307.51	2		307.51	0		302.601	0
307.53	1		302.621	0		302.621	0		307.53	0		307.53	0		302.621	0
307.549	0		302.641	0		302.641	2		307.549	0		307.549	0		302.641	0
307.569	1		302.662	0		302.662	0		307.569	0		307.569	0		302.662	0
307.588	1		302.682	0		302.682	1		307.588	1		307.588	1		302.682	0
307.608	0		302.702	1		302.702	1		307.608	0		307.608	0		302.702	0
307.627	0		302.722	0		302.722	0		307.627	0		307.627	0		302.722	0
307.647	0		302.742	0		302.742	0		307.647	0		307.647	1		302.742	0
307.667	1		302.762	0		302.762	0		307.667	0		307.667	2		302.762	0
307.686	0		302.782	0		302.782	0		307.686	0		307.686	1		302.782	0
307.706	0		302.802	0		302.802	0		307.706	0		307.706	0		302.802	0
307.725	1		302.822	0		302.822	0		307.725	0		307.725	3		302.822	0
307.745	1		302.842	0		302.842	0		307.745	0		307.745	0		302.842	0
307.764	2		302.862	0		302.862	0		307.764	0		307.764	2		302.862	0
307.784	2		302.882	0		302.882	0		307.784	1		307.784	2		302.882	0
307.803	1		302.902	0		302.902	0		307.803	1		307.803	1		302.902	0
307.823	0		302.923	0		302.923	0		307.823	0		307.823	0		302.923	0
307.842	1		302.943	0		302.943	0		307.842	0		307.842	0		302.943	0
307.862	0		302.963	0		302.963	0		307.862	0		307.862	1		302.963	0
307.882	0		302.983	0		302.983	0		307.882	1		307.882	0		302.983	0
307.901	0		303.003	0		303.003	0		307.901	1		307.901	0		303.003	0
307.921	1		303.023	1		303.023	0		307.921	0		307.921	1		303.023	0
307.94	1		303.043	0		303.043	0		307.94	1		307.94	0		303.043	0
307.96	0		303.063	0		303.063	0		307.96	0		307.96	1		303.063	0
307.979	0		303.083	0		303.083	0		307.979	0		307.979	4		303.083	0
307.999	0		303.103	0		303.103	0		307.999	0		307.999	1		303.103	0
308.018	1		303.123	0		303.123	0		308.018	0		308.018	1		303.123	0
308.038	1		303.143	0		303.143	1		308.038	0		308.038	0		303.143	0
308.057	1		303.163	0		303.163	0		308.057	0		308.057	0		303.163	0
308.077	1		303.184	0		303.184	0		308.077	0		308.077	0		303.184	0
308.097	0		303.204	0		303.204	0		308.097	0		308.097	0		303.204	0
308.116	0		303.224	0		303.224	0		308.116	1		308.116	0		303.224	0
308.136	0		303.244	0		303.244	0		308.136	0		308.136	1		303.244	0
308.155	0		303.264	1		303.264	0		308.155	0		308.155	1		303.264	0
308.175	0		303.284	0		303.284	0		308.175	0		308.175	1		303.284	1
308.194	0		303.304	0		303.304	0		308.194	0		308.194	1		303.304	0
308.214	0		303.324	0		303.324	0		308.214	0		308.214	1		303.324	0
308.233	0		303.344	0		303.344	0		308.233	0		308.233	0		303.344	0
308.253	0		303.364	0		303.364	0		308.253	0		308.253	0		303.364	0
308.273	1		303.384	0		303.384	0		308.273	1		308.273	0		303.384	0
308.292	0		303.405	0		303.405	0		308.292	0		308.292	1		303.405	0
308.312	0		303.425	0		303.425	0		308.312	0		308.312	0		303.425	0
308.331	0		303.445	0		303.445	0		308.331	1		308.331	1		303.445	0
308.351	1		303.465	0		303.465	0		308.351	0		308.351	2		303.465	0
308.37	0		303.485	0		303.485	2		308.37	0		308.37	1		303.485	0
308.39	1		303.505	0		303.505	0		308.39	0		308.39	1		303.505	0
308.409	0		303.525	0		303.525	0		308.409	0		308.409	0		303.525	0
308.429	1		303.545	0		303.545	0		308.429	0		308.429	0		303.545	0
308.449	2		303.565	0		303.565	0		308.449	0		308.449	3		303.565	0
308.468	0		303.585	1		303.585	0		308.468	0		308.468	1		303.585	0
308.488	1		303.606	0		303.606	0		308.488	0		308.488	1		303.606	0
308.507	2		303.626	0		303.626	0		308.507	0		308.507	1		303.626	0
308.527	1		303.646	0		303.646	0		308.527	0		308.527	0		303.646	0
308.546	0		303.666	0		303.666	1		308.546	0		308.546	1		303.666	0
308.566	1		303.686	0		303.686	1		308.566	0		308.566	1		303.686	0
308.586	0		303.706	0		303.706	0		308.586	0		308.586	0		303.706	0
308.605	2		303.726	1		303.726	0		308.605	0		308.605	0		303.726	0
308.625	0		303.746	0		303.746	0		308.625	0		308.625	3		303.746	0
308.644	0		303.766	0		303.766	0		308.644	1		308.644	1		303.766	0
308.664	0		303.786	0		303.786	0		308.664	0		308.664	0		303.786	0
308.683	0		303.807	1		303.807	0		308.683	0		308.683	2		303.807	0
308.703	1		303.827	0		303.827	0		308.703	0		308.703	0		303.827	0
308.723	0		303.847	0		303.847	0		308.723	0		308.723	0		303.847	0
308.742	3		303.867	0		303.867	0		308.742	1		308.742	1		303.867	0
308.762	0		303.887	0		303.887	0		308.762	0		308.762	0		303.887	0
308.781	1		303.907	0		303.907	0		308.781	0		308.781	0		303.907	0
308.801	1		303.927	0		303.927	0		308.801	0		308.801	1		303.927	0
308.82	2		303.947	0		303.947	0		308.82	0		308.82	0		303.947	0
308.84	0		303.967	0		303.967	0		308.84	0		308.84	0		303.967	1
308.86	0		303.988	0		303.988	0		308.86	0		308.86	0		303.988	0
308.879	2		304.008	0		304.008	0		308.879	0		308.879	0		304.008	0
308.899	0		304.028	0		304.028	0		308.899	0		308.899	0		304.028	0
308.918	0		304.048	0		304.048	0		308.918	1		308.918	1		304.048	0
308.938	0		304.068	0		304.068	2		308.938	0		308.938	1		304.068	0
308.958	0		304.088	0		304.088	2		308.958	0		308.958	0		304.088	0
308.977	0		304.108	0		304.108	0		308.977	0		308.977	1		304.108	0
308.997	0		304.128	0		304.128	1		308.997	1		308.997	1		304.128	0
309.016	0		304.148	0		304.148	0		309.016	0		309.016	1		304.148	0
309.036	1		304.169	0		304.169	0		309.036	0		309.036	1		304.169	0
309.055	0		304.189	0		304.189	0		309.055	0		309.055	0		304.189	0
309.075	3		304.209	1		304.209	0		309.075	1		309.075	0		304.209	0
309.095	0		304.229	0		304.229	0		309.095	2		309.095	0		304.229	0
309.114	2		304.249	0		304.249	0		309.114	1		309.114	0		304.249	0
309.134	0		304.269	0		304.269	0		309.134	0		309.134	0		304.269	0
309.153	0		304.289	0		304.289	0		309.153	0		309.153	1		304.289	0
309.173	0		304.309	0		304.309	1		309.173	3		309.173	0		304.309	0
309.193	0		304.329	0		304.329	0		309.193	1		309.193	0		304.329	0
309.212	0		304.35	0		304.35	0		309.212	0		309.212	1		304.35	0
309.232	1		304.37	0		304.37	0		309.232	0		309.232	2		304.37	0
309.251	0		304.39	0		304.39	0		309.251	0		309.251	0		304.39	1
309.271	0		304.41	0		304.41	0		309.271	1		309.271	1		304.41	0
309.291	0		304.43	0		304.43	0		309.291	1		309.291	0		304.43	0
309.31	1		304.45	0		304.45	0		309.31	1		309.31	1		304.45	0
309.33	0		304.47	0		304.47	0		309.33	0		309.33	0		304.47	0
309.349	1		304.49	0		304.49	0		309.349	0		309.349	0		304.49	0
309.369	1		304.511	0		304.511	0		309.369	0		309.369	0		304.511	0
309.389	2		304.531	0		304.531	0		309.389	1		309.389	1		304.531	0
309.408	0		304.551	0		304.551	1		309.408	0		309.408	1		304.551	0
309.428	0		304.571	0		304.571	0		309.428	1		309.428	0		304.571	0
309.447	0		304.591	0		304.591	0		309.447	0		309.447	0		304.591	0
309.467	0		304.611	0		304.611	1		309.467	0		309.467	0		304.611	0
309.487	0		304.631	0		304.631	0		309.487	0		309.487	1		304.631	0
309.506	2		304.651	0		304.651	0		309.506	0		309.506	0		304.651	0
309.526	0		304.672	0		304.672	0		309.526	0		309.526	0		304.672	0
309.545	0		304.692	0		304.692	0		309.545	1		309.545	0		304.692	0
309.565	1		304.712	0		304.712	0		309.565	1		309.565	2		304.712	0
309.585	0		304.732	0		304.732	0		309.585	2		309.585	0		304.732	0
309.604	0		304.752	0		304.752	0		309.604	1		309.604	0		304.752	0
309.624	2		304.772	0		304.772	0		309.624	0		309.624	2		304.772	0
309.643	0		304.792	0		304.792	0		309.643	0		309.643	0		304.792	0
309.663	0		304.813	0		304.813	0		309.663	1		309.663	2		304.813	0
309.683	0		304.833	0		304.833	0		309.683	0		309.683	0		304.833	0
309.702	1		304.853	0		304.853	1		309.702	0		309.702	2		304.853	0
309.722	0		304.873	0		304.873	0		309.722	2		309.722	0		304.873	0
309.741	1		304.893	0		304.893	0		309.741	1		309.741	2		304.893	0
309.761	0		304.913	0		304.913	0		309.761	0		309.761	1		304.913	0
309.781	0		304.933	0		304.933	0		309.781	0		309.781	0		304.933	0
309.8	0		304.954	0		304.954	0		309.8	0		309.8	0		304.954	0
309.82	0		304.974	0		304.974	0		309.82	0		309.82	0		304.974	0
309.839	0		304.994	0		304.994	1		309.839	0		309.839	2		304.994	0
309.859	0		305.014	0		305.014	0		309.859	0		309.859	0		305.014	0
309.879	0		305.034	0		305.034	0		309.879	0		309.879	2		305.034	0
309.898	0		305.054	0		305.054	0		309.898	0		309.898	0		305.054	1
309.918	0		305.074	0		305.074	0		309.918	0		309.918	2		305.074	0
309.938	1		305.095	0		305.095	1		309.938	1		309.938	0		305.095	0
309.957	1		305.115	0		305.115	1		309.957	2		309.957	1		305.115	0
309.977	1		305.135	0		305.135	0		309.977	0		309.977	0		305.135	0
309.996	1		305.155	0		305.155	0		309.996	1		309.996	1		305.155	0
310.016	1		305.175	0		305.175	0		310.016	0		310.016	1		305.175	0
310.036	0		305.195	0		305.195	0		310.036	0		310.036	3		305.195	0
310.055	0		305.215	0		305.215	0		310.055	0		310.055	0		305.215	0
310.075	1		305.236	0		305.236	0		310.075	0		310.075	0		305.236	0
310.094	1		305.256	0		305.256	0		310.094	0		310.094	0		305.256	0
310.114	1		305.276	0		305.276	0		310.114	1		310.114	0		305.276	0
310.134	0		305.296	0		305.296	0		310.134	0		310.134	0		305.296	0
310.153	2		305.316	0		305.316	0		310.153	0		310.153	1		305.316	0
310.173	0		305.336	0		305.336	0		310.173	0		310.173	2		305.336	0
310.193	1		305.356	0		305.356	0		310.193	0		310.193	0		305.356	0
310.212	2		305.377	0		305.377	0		310.212	0		310.212	0		305.377	0
310.232	0		305.397	0		305.397	1		310.232	0		310.232	1		305.397	0
310.251	0		305.417	0		305.417	0		310.251	1		310.251	0		305.417	0
310.271	0		305.437	0		305.437	0		310.271	1		310.271	0		305.437	0
310.291	0		305.457	0		305.457	0		310.291	0		310.291	2		305.457	0
310.31	1		305.477	0		305.477	0		310.31	0		310.31	0		305.477	0
310.33	1		305.498	0		305.498	0		310.33	0		310.33	2		305.498	0
310.35	0		305.518	0		305.518	0		310.35	1		310.35	0		305.518	0
310.369	1		305.538	0		305.538	1		310.369	0		310.369	0		305.538	0
310.389	0		305.558	0		305.558	0		310.389	0		310.389	0		305.558	0
310.409	1		305.578	0		305.578	0		310.409	0		310.409	0		305.578	0
310.428	0		305.598	0		305.598	0		310.428	1		310.428	1		305.598	0
310.448	1		305.618	0		305.618	0		310.448	0		310.448	1		305.618	0
310.467	0		305.639	0		305.639	0		310.467	0		310.467	1		305.639	0
310.487	0		305.659	0		305.659	0		310.487	0		310.487	0		305.659	0
310.507	0		305.679	0		305.679	0		310.507	1		310.507	0		305.679	0
310.526	0		305.699	0		305.699	0		310.526	0		310.526	0		305.699	0
310.546	0		305.719	0		305.719	0		310.546	2		310.546	0		305.719	0
310.566	0		305.739	0		305.739	1		310.566	0		310.566	0		305.739	0
310.585	1		305.76	0		305.76	0		310.585	0		310.585	0		305.76	0
310.605	1		305.78	0		305.78	0		310.605	0		310.605	1		305.78	0
310.624	0		305.8	0		305.8	1		310.624	0		310.624	0		305.8	0
310.644	1		305.82	0		305.82	0		310.644	0		310.644	1		305.82	0
310.664	0		305.84	0		305.84	0		310.664	1		310.664	0		305.84	0
310.683	0		305.86	0		305.86	0		310.683	0		310.683	1		305.86	0
310.703	0		305.881	0		305.881	0		310.703	0		310.703	0		305.881	0
310.723	1		305.901	0		305.901	0		310.723	0		310.723	1		305.901	0
310.742	0		305.921	0		305.921	1		310.742	0		310.742	0		305.921	0
310.762	3		305.941	0		305.941	0		310.762	0		310.762	1		305.941	0
310.782	1		305.961	0		305.961	0		310.782	0		310.782	2		305.961	0
310.801	0		305.981	0		305.981	0		310.801	0		310.801	0		305.981	0
310.821	0		306.002	0		306.002	0		310.821	1		310.821	0		306.002	0
310.841	1		306.022	0		306.022	0		310.841	0		310.841	0		306.022	0
310.86	0		306.042	0		306.042	0		310.86	0		310.86	1		306.042	0
310.88	1		306.062	0		306.062	0		310.88	1		310.88	1		306.062	0
310.9	1		306.082	0		306.082	0		310.9	0		310.9	1		306.082	0
310.919	0		306.103	0		306.103	0		310.919	0		310.919	0		306.103	0
310.939	0		306.123	0		306.123	0		310.939	1		310.939	0		306.123	0
310.958	1		306.143	0		306.143	0		310.958	0		310.958	1		306.143	0
310.978	0		306.163	0		306.163	0		310.978	0		310.978	0		306.163	0
310.998	0		306.183	0		306.183	0		310.998	0		310.998	0		306.183	0
311.017	0		306.203	0		306.203	0		311.017	0		311.017	0		306.203	0
311.037	0		306.224	0		306.224	0		311.037	0		311.037	1		306.224	0
311.057	1		306.244	0		306.244	1		311.057	1		311.057	0		306.244	0
311.076	1		306.264	0		306.264	0		311.076	0		311.076	0		306.264	0
311.096	1		306.284	0		306.284	0		311.096	0		311.096	0		306.284	0
311.116	1		306.304	0		306.304	0		311.116	0		311.116	0		306.304	0
311.135	0		306.324	0		306.324	0		311.135	0		311.135	0		306.324	0
311.155	1		306.345	0		306.345	0		311.155	1		311.155	0		306.345	0
311.175	0		306.365	0		306.365	0		311.175	0		311.175	1		306.365	0
311.194	0		306.385	0		306.385	0		311.194	2		311.194	2		306.385	0
311.214	0		306.405	0		306.405	0		311.214	0		311.214	3		306.405	0
311.234	0		306.425	1		306.425	0		311.234	0		311.234	1		306.425	1
311.253	0		306.446	0		306.446	0		311.253	0		311.253	0		306.446	2
311.273	0		306.466	0		306.466	0		311.273	0		311.273	0		306.466	0
311.293	1		306.486	1		306.486	0		311.293	0		311.293	0		306.486	0
311.312	0		306.506	0		306.506	0		311.312	0		311.312	0		306.506	0
311.332	0		306.526	0		306.526	1		311.332	0		311.332	0		306.526	0
311.352	1		306.547	1		306.547	0		311.352	0		311.352	0		306.547	0
311.371	2		306.567	0		306.567	0		311.371	0		311.371	1		306.567	0
311.391	0		306.587	0		306.587	0		311.391	0		311.391	0		306.587	0
311.411	0		306.607	0		306.607	0		311.411	0		311.411	0		306.607	0
311.43	0		306.627	0		306.627	0		311.43	0		311.43	1		306.627	0
311.45	2		306.647	1		306.647	0		311.45	1		311.45	5		306.647	0
311.47	0		306.668	0		306.668	0		311.47	0		311.47	0		306.668	1
311.489	0		306.688	0		306.688	0		311.489	0		311.489	0		306.688	0
311.509	0		306.708	0		306.708	0		311.509	0		311.509	0		306.708	0
311.529	2		306.728	0		306.728	0		311.529	0		311.529	0		306.728	0
311.548	1		306.748	0		306.748	0		311.548	0		311.548	0		306.748	0
311.568	0		306.769	0		306.769	0		311.568	0		311.568	2		306.769	0
311.588	0		306.789	0		306.789	0		311.588	0		311.588	0		306.789	0
311.607	0		306.809	0		306.809	0		311.607	0		311.607	2		306.809	0
311.627	0		306.829	0		306.829	0		311.627	1		311.627	3		306.829	0
311.647	1		306.849	0		306.849	0		311.647	0		311.647	1		306.849	0
311.666	0		306.87	0		306.87	0		311.666	0		311.666	2		306.87	0
311.686	0		306.89	0		306.89	0		311.686	1		311.686	1		306.89	0
311.706	1		306.91	0		306.91	0		311.706	1		311.706	1		306.91	0
311.725	0		306.93	0		306.93	1		311.725	0		311.725	0		306.93	1
311.745	0		306.95	0		306.95	0		311.745	0		311.745	0		306.95	0
311.765	1		306.971	0		306.971	0		311.765	0		311.765	0		306.971	0
311.784	0		306.991	0		306.991	0		311.784	0		311.784	0		306.991	0
311.804	0		307.011	0		307.011	2		311.804	1		311.804	0		307.011	0
311.824	1		307.031	0		307.031	0		311.824	0		311.824	1		307.031	0
311.843	0		307.051	0		307.051	1		311.843	0		311.843	0		307.051	1
311.863	0		307.072	0		307.072	0		311.863	0		311.863	0		307.072	0
311.883	1		307.092	0		307.092	0		311.883	0		311.883	0		307.092	0
311.902	0		307.112	0		307.112	0		311.902	0		311.902	0		307.112	0
311.922	0		307.132	0		307.132	0		311.922	0		311.922	0		307.132	0
311.942	0		307.152	0		307.152	0		311.942	0		311.942	0		307.152	0
311.962	0		307.173	0		307.173	0		311.962	0		311.962	0		307.173	0
311.981	0		307.193	0		307.193	1		311.981	0		311.981	2		307.193	0
312.001	1		307.213	1		307.213	0		312.001	0		312.001	1		307.213	0
312.021	0		307.233	0		307.233	0		312.021	1		312.021	0		307.233	0
312.04	0		307.253	0		307.253	0		312.04	0		312.04	2		307.253	0
312.06	0		307.274	0		307.274	0		312.06	0		312.06	1		307.274	0
312.08	0		307.294	0		307.294	0		312.08	0		312.08	1		307.294	0
312.099	2		307.314	0		307.314	0		312.099	0		312.099	2		307.314	0
312.119	1		307.334	0		307.334	0		312.119	0		312.119	1		307.334	0
312.139	0		307.355	1		307.355	0		312.139	0		312.139	0		307.355	0
312.158	0		307.375	0		307.375	1		312.158	1		312.158	0		307.375	1
312.178	1		307.395	0		307.395	1		312.178	0		312.178	1		307.395	0
312.198	0		307.415	0		307.415	1		312.198	0		312.198	0		307.415	0
312.217	1		307.435	0		307.435	0		312.217	0		312.217	1		307.435	0
312.237	1		307.456	0		307.456	0		312.237	0		312.237	2		307.456	0
312.257	0		307.476	0		307.476	0		312.257	1		312.257	1		307.476	0
312.277	0		307.496	0		307.496	0		312.277	1		312.277	0		307.496	0
312.296	2		307.516	0		307.516	0		312.296	0		312.296	0		307.516	0
312.316	0		307.536	0		307.536	0		312.316	0		312.316	0		307.536	0
312.336	0		307.557	0		307.557	0		312.336	0		312.336	0		307.557	0
312.355	1		307.577	0		307.577	1		312.355	0		312.355	0		307.577	0
312.375	0		307.597	0		307.597	0		312.375	1		312.375	0		307.597	0
312.395	1		307.617	0		307.617	0		312.395	0		312.395	1		307.617	0
312.414	0		307.638	0		307.638	1		312.414	0		312.414	2		307.638	0
312.434	0		307.658	0		307.658	0		312.434	0		312.434	1		307.658	0
312.454	0		307.678	0		307.678	0		312.454	1		312.454	1		307.678	0
312.474	0		307.698	0		307.698	1		312.474	0		312.474	1		307.698	0
312.493	0		307.718	1		307.718	0		312.493	0		312.493	2		307.718	0
312.513	2		307.739	0		307.739	1		312.513	0		312.513	1		307.739	0
312.533	0		307.759	0		307.759	0		312.533	1		312.533	0		307.759	0
312.552	3		307.779	0		307.779	0		312.552	0		312.552	0		307.779	0
312.572	2		307.799	0		307.799	0		312.572	0		312.572	2		307.799	0
312.592	0		307.82	0		307.82	0		312.592	0		312.592	0		307.82	0
312.611	0		307.84	0		307.84	0		312.611	0		312.611	1		307.84	0
312.631	0		307.86	0		307.86	0		312.631	0		312.631	0		307.86	0
312.651	0		307.88	0		307.88	0		312.651	1		312.651	2		307.88	0
312.671	0		307.901	0		307.901	0		312.671	0		312.671	0		307.901	0
312.69	1		307.921	0		307.921	1		312.69	1		312.69	0		307.921	0
312.71	1		307.941	0		307.941	1		312.71	0		312.71	0		307.941	0
312.73	0		307.961	0		307.961	0		312.73	0		312.73	0		307.961	0
312.749	0		307.981	0		307.981	1		312.749	0		312.749	1		307.981	0
312.769	0		308.002	0		308.002	2		312.769	0		312.769	2		308.002	0
312.789	2		308.022	0		308.022	0		312.789	0		312.789	1		308.022	1
312.809	0		308.042	0		308.042	1		312.809	0		312.809	3		308.042	0
312.828	0		308.062	0		308.062	0		312.828	0		312.828	0		308.062	0
312.848	0		308.083	0		308.083	0		312.848	0		312.848	1		308.083	1
312.868	0		308.103	0		308.103	0		312.868	0		312.868	1		308.103	0
312.887	0		308.123	0		308.123	0		312.887	0		312.887	0		308.123	0
312.907	1		308.143	1		308.143	1		312.907	1		312.907	1		308.143	0
312.927	1		308.164	0		308.164	0		312.927	1		312.927	0		308.164	0
312.947	1		308.184	0		308.184	0		312.947	0		312.947	0		308.184	1
312.966	0		308.204	0		308.204	0		312.966	1		312.966	1		308.204	0
312.986	1		308.224	0		308.224	0		312.986	1		312.986	0		308.224	0
313.006	0		308.245	1		308.245	0		313.006	0		313.006	0		308.245	0
313.025	0		308.265	0		308.265	0		313.025	0		313.025	0		308.265	0
313.045	1		308.285	0		308.285	0		313.045	0		313.045	1		308.285	0
313.065	0		308.305	0		308.305	0		313.065	0		313.065	1		308.305	0
313.085	1		308.325	0		308.325	0		313.085	1		313.085	0		308.325	0
313.104	0		308.346	0		308.346	0		313.104	0		313.104	1		308.346	0
313.124	1		308.366	0		308.366	0		313.124	1		313.124	1		308.366	0
313.144	0		308.386	1		308.386	0		313.144	1		313.144	0		308.386	0
313.164	0		308.406	0		308.406	0		313.164	0		313.164	0		308.406	0
313.183	1		308.427	1		308.427	0		313.183	0		313.183	0		308.427	0
313.203	0		308.447	0		308.447	0		313.203	1		313.203	1		308.447	0
313.223	0		308.467	0		308.467	0		313.223	0		313.223	2		308.467	0
313.242	1		308.487	0		308.487	0		313.242	1		313.242	1		308.487	0
313.262	0		308.508	0		308.508	1		313.262	0		313.262	0		308.508	0
313.282	0		308.528	0		308.528	0		313.282	0		313.282	0		308.528	0
313.302	0		308.548	0		308.548	0		313.302	0		313.302	0		308.548	0
313.321	1		308.568	0		308.568	1		313.321	1		313.321	1		308.568	0
313.341	0		308.589	0		308.589	1		313.341	1		313.341	0		308.589	0
313.361	1		308.609	0		308.609	0		313.361	0		313.361	0		308.609	0
313.381	0		308.629	1		308.629	1		313.381	0		313.381	0		308.629	0
313.4	0		308.649	0		308.649	0		313.4	1		313.4	0		308.649	0
313.42	0		308.67	0		308.67	0		313.42	0		313.42	1		308.67	0
313.44	0		308.69	0		308.69	0		313.44	0		313.44	1		308.69	0
313.459	0		308.71	0		308.71	0		313.459	0		313.459	0		308.71	0
313.479	0		308.73	0		308.73	0		313.479	2		313.479	1		308.73	0
313.499	0		308.751	0		308.751	0		313.499	0		313.499	1		308.751	0
313.519	1		308.771	0		308.771	0		313.519	0		313.519	0		308.771	0
313.538	0		308.791	0		308.791	0		313.538	0		313.538	1		308.791	0
313.558	1		308.811	0		308.811	1		313.558	0		313.558	1		308.811	0
313.578	0		308.832	0		308.832	0		313.578	0		313.578	1		308.832	0
313.598	0		308.852	0		308.852	1		313.598	0		313.598	1		308.852	0
313.617	0		308.872	0		308.872	0		313.617	0		313.617	0		308.872	0
313.637	1		308.893	0		308.893	0		313.637	0		313.637	0		308.893	0
313.657	0		308.913	0		308.913	0		313.657	0		313.657	0		308.913	0
313.677	1		308.933	0		308.933	0		313.677	0		313.677	1		308.933	0
313.696	1		308.953	0		308.953	1		313.696	0		313.696	0		308.953	0
313.716	1		308.974	0		308.974	0		313.716	1		313.716	1		308.974	0
313.736	0		308.994	0		308.994	0		313.736	0		313.736	1		308.994	1
313.756	1		309.014	0		309.014	0		313.756	0		313.756	2		309.014	0
313.775	0		309.034	1		309.034	0		313.775	0		313.775	0		309.034	0
313.795	0		309.055	0		309.055	0		313.795	0		313.795	1		309.055	0
313.815	0		309.075	0		309.075	0		313.815	3		313.815	1		309.075	0
313.835	0		309.095	0		309.095	0		313.835	0		313.835	0		309.095	0
313.854	0		309.115	0		309.115	0		313.854	1		313.854	1		309.115	0
313.874	2		309.136	0		309.136	0		313.874	0		313.874	0		309.136	0
313.894	1		309.156	0		309.156	0		313.894	0		313.894	1		309.156	0
313.914	0		309.176	0		309.176	0		313.914	1		313.914	2		309.176	0
313.933	1		309.196	0		309.196	0		313.933	0		313.933	0		309.196	0
313.953	1		309.217	0		309.217	0		313.953	0		313.953	2		309.217	0
313.973	0		309.237	0		309.237	0		313.973	0		313.973	0		309.237	0
313.993	0		309.257	0		309.257	0		313.993	0		313.993	0		309.257	0
314.012	0		309.278	0		309.278	1		314.012	1		314.012	0		309.278	0
314.032	0		309.298	1		309.298	2		314.032	0		314.032	1		309.298	0
314.052	1		309.318	0		309.318	0		314.052	0		314.052	0		309.318	0
314.072	1		309.338	0		309.338	1		314.072	0		314.072	1		309.338	0
314.091	1		309.359	0		309.359	0		314.091	0		314.091	0		309.359	0
314.111	0		309.379	0		309.379	0		314.111	1		314.111	0		309.379	0
314.131	0		309.399	0		309.399	0		314.131	0		314.131	0		309.399	0
314.151	0		309.419	0		309.419	0		314.151	0		314.151	1		309.419	0
314.17	1		309.44	0		309.44	0		314.17	1		314.17	0		309.44	0
314.19	0		309.46	0		309.46	0		314.19	0		314.19	1		309.46	0
314.21	1		309.48	0		309.48	1		314.21	0		314.21	1		309.48	0
314.23	0		309.501	0		309.501	1		314.23	0		314.23	1		309.501	0
314.249	0		309.521	0		309.521	0		314.249	0		314.249	0		309.521	0
314.269	1		309.541	0		309.541	0		314.269	0		314.269	0		309.541	0
314.289	1		309.561	0		309.561	1		314.289	0		314.289	1		309.561	1
314.309	0		309.582	0		309.582	0		314.309	0		314.309	0		309.582	0
314.328	0		309.602	0		309.602	0		314.328	2		314.328	0		309.602	0
314.348	2		309.622	0		309.622	0		314.348	0		314.348	0		309.622	2
314.368	0		309.643	0		309.643	0		314.368	0		314.368	2		309.643	0
314.388	0		309.663	0		309.663	0		314.388	1		314.388	1		309.663	0
314.408	1		309.683	0		309.683	0		314.408	0		314.408	1		309.683	0
314.427	1		309.703	1		309.703	0		314.427	0		314.427	2		309.703	0
314.447	0		309.724	0		309.724	0		314.447	0		314.447	0		309.724	0
314.467	2		309.744	0		309.744	1		314.467	0		314.467	1		309.744	0
314.487	1		309.764	0		309.764	1		314.487	0		314.487	0		309.764	0
314.506	0		309.785	0		309.785	0		314.506	0		314.506	0		309.785	0
314.526	0		309.805	0		309.805	0		314.526	1		314.526	2		309.805	0
314.546	1		309.825	0		309.825	0		314.546	0		314.546	0		309.825	0
314.566	1		309.845	0		309.845	0		314.566	0		314.566	0		309.845	0
314.585	1		309.866	1		309.866	0		314.585	0		314.585	2		309.866	0
314.605	0		309.886	0		309.886	0		314.605	0		314.605	0		309.886	0
314.625	0		309.906	0		309.906	0		314.625	0		314.625	0		309.906	0
314.645	1		309.927	0		309.927	0		314.645	0		314.645	1		309.927	0
314.665	0		309.947	0		309.947	0		314.665	0		314.665	1		309.947	0
314.684	0		309.967	0		309.967	0		314.684	1		314.684	0		309.967	0
314.704	1		309.987	0		309.987	1		314.704	0		314.704	1		309.987	0
314.724	1		310.008	0		310.008	0		314.724	1		314.724	1		310.008	0
314.744	0		310.028	0		310.028	0		314.744	0		314.744	0		310.028	0
314.763	0		310.048	0		310.048	0		314.763	0		314.763	1		310.048	0
314.783	0		310.069	0		310.069	0		314.783	0		314.783	0		310.069	0
314.803	1		310.089	0		310.089	0		314.803	0		314.803	2		310.089	0
314.823	1		310.109	0		310.109	0		314.823	0		314.823	1		310.109	0
314.843	1		310.129	0		310.129	0		314.843	0		314.843	3		310.129	0
314.862	0		310.15	0		310.15	0		314.862	1		314.862	0		310.15	0
314.882	1		310.17	0		310.17	0		314.882	0		314.882	3		310.17	0
314.902	0		310.19	0		310.19	0		314.902	1		314.902	0		310.19	0
314.922	0		310.211	0		310.211	0		314.922	0		314.922	3		310.211	0
314.941	1		310.231	0		310.231	0		314.941	0		314.941	0		310.231	0
314.961	0		310.251	0		310.251	0		314.961	0		314.961	2		310.251	0
314.981	0		310.272	0		310.272	0		314.981	1		314.981	1		310.272	0
315.001	0		310.292	0		310.292	0		315.001	1		315.001	0		310.292	0
315.021	1		310.312	0		310.312	0		315.021	1		315.021	0		310.312	0
315.04	0		310.332	0		310.332	0		315.04	0		315.04	0		310.332	0
315.06	0		310.353	0		310.353	0		315.06	0		315.06	0		310.353	0
315.08	1		310.373	0		310.373	0		315.08	0		315.08	0		310.373	0
315.1	1		310.393	0		310.393	1		315.1	1		315.1	0		310.393	0
315.12	0		310.414	0		310.414	0		315.12	0		315.12	1		310.414	0
315.139	0		310.434	0		310.434	0		315.139	0		315.139	1		310.434	0
315.159	0		310.454	0		310.454	0		315.159	0		315.159	0		310.454	1
315.179	0		310.475	0		310.475	0		315.179	0		315.179	0		310.475	0
315.199	0		310.495	0		310.495	1		315.199	0		315.199	1		310.495	0
315.219	0		310.515	0		310.515	1		315.219	0		315.219	0		310.515	0
315.238	0		310.536	0		310.536	0		315.238	2		315.238	0		310.536	0
315.258	1		310.556	0		310.556	0		315.258	1		315.258	0		310.556	0
315.278	0		310.576	0		310.576	0		315.278	0		315.278	0		310.576	0
315.298	0		310.596	0		310.596	1		315.298	1		315.298	0		310.596	0
315.317	1		310.617	0		310.617	0		315.317	0		315.317	0		310.617	0
315.337	1		310.637	0		310.637	1		315.337	0		315.337	1		310.637	0
315.357	0		310.657	0		310.657	1		315.357	0		315.357	1		310.657	0
315.377	0		310.678	0		310.678	0		315.377	1		315.377	1		310.678	0
315.397	3		310.698	0		310.698	0		315.397	0		315.397	0		310.698	0
315.416	0		310.718	0		310.718	0		315.416	0		315.416	0		310.718	0
315.436	0		310.739	0		310.739	1		315.436	0		315.436	1		310.739	0
315.456	0		310.759	0		310.759	0		315.456	0		315.456	0		310.759	0
315.476	0		310.779	0		310.779	0		315.476	0		315.476	1		310.779	0
315.496	0		310.8	0		310.8	1		315.496	1		315.496	1		310.8	0
315.516	0		310.82	0		310.82	0		315.516	0		315.516	0		310.82	0
315.535	0		310.84	0		310.84	0		315.535	0		315.535	0		310.84	0
315.555	1		310.861	0		310.861	0		315.555	0		315.555	1		310.861	0
315.575	0		310.881	0		310.881	0		315.575	0		315.575	1		310.881	0
315.595	0		310.901	0		310.901	0		315.595	0		315.595	1		310.901	0
315.615	3		310.922	0		310.922	1		315.615	0		315.615	0		310.922	0
315.634	0		310.942	0		310.942	0		315.634	0		315.634	1		310.942	0
315.654	1		310.962	0		310.962	1		315.654	0		315.654	0		310.962	0
315.674	0		310.983	0		310.983	0		315.674	0		315.674	0		310.983	0
315.694	0		311.003	0		311.003	0		315.694	1		315.694	0		311.003	0
315.714	0		311.023	0		311.023	0		315.714	0		315.714	0		311.023	0
315.733	0		311.043	0		311.043	0		315.733	0		315.733	0		311.043	0
315.753	5		311.064	1		311.064	0		315.753	0		315.753	0		311.064	0
315.773	0		311.084	0		311.084	0		315.773	0		315.773	2		311.084	0
315.793	0		311.104	0		311.104	0		315.793	0		315.793	0		311.104	0
315.813	0		311.125	0		311.125	0		315.813	0		315.813	2		311.125	0
315.832	1		311.145	0		311.145	0		315.832	1		315.832	0		311.145	0
315.852	0		311.165	0		311.165	0		315.852	0		315.852	2		311.165	0
315.872	2		311.186	0		311.186	0		315.872	0		315.872	0		311.186	0
315.892	0		311.206	0		311.206	0		315.892	0		315.892	1		311.206	1
315.912	2		311.226	0		311.226	0		315.912	0		315.912	1		311.226	1
315.932	0		311.247	0		311.247	0		315.932	0		315.932	0		311.247	0
315.951	0		311.267	0		311.267	0		315.951	0		315.951	0		311.267	0
315.971	0		311.287	0		311.287	0		315.971	0		315.971	0		311.287	0
315.991	0		311.308	0		311.308	0		315.991	0		315.991	0		311.308	0
316.011	0		311.328	0		311.328	1		316.011	0		316.011	1		311.328	0
316.031	0		311.348	0		311.348	0		316.031	1		316.031	0		311.348	1
316.05	0		311.369	0		311.369	0		316.05	1		316.05	3		311.369	0
316.07	0		311.389	0		311.389	0		316.07	1		316.07	1		311.389	0
316.09	0		311.409	0		311.409	0		316.09	0		316.09	0		311.409	0
316.11	1		311.43	0		311.43	0		316.11	1		316.11	0		311.43	0
316.13	0		311.45	0		311.45	0		316.13	0		316.13	0		311.45	0
316.15	0		311.47	0		311.47	0		316.15	0		316.15	1		311.47	0
316.169	1		311.491	0		311.491	0		316.169	0		316.169	0		311.491	1
316.189	0		311.511	0		311.511	0		316.189	0		316.189	0		311.511	0
316.209	1		311.531	0		311.531	0		316.209	0		316.209	0		311.531	0
316.229	0		311.552	0		311.552	0		316.229	0		316.229	3		311.552	1
316.249	0		311.572	0		311.572	0		316.249	0		316.249	0		311.572	0
316.269	1		311.592	0		311.592	0		316.269	0		316.269	1		311.592	0
316.288	2		311.613	0		311.613	0		316.288	1		316.288	0		311.613	0
316.308	0		311.633	0		311.633	0		316.308	0		316.308	1		311.633	0
316.328	0		311.654	1		311.654	0		316.328	0		316.328	0		311.654	0
316.348	2		311.674	1		311.674	0		316.348	0		316.348	1		311.674	0
316.368	1		311.694	0		311.694	0		316.368	0		316.368	1		311.694	0
316.388	1		311.715	0		311.715	1		316.388	0		316.388	0		311.715	0
316.407	0		311.735	0		311.735	0		316.407	1		316.407	0		311.735	0
316.427	0		311.755	0		311.755	1		316.427	0		316.427	1		311.755	0
316.447	1		311.776	0		311.776	0		316.447	0		316.447	0		311.776	0
316.467	0		311.796	0		311.796	0		316.467	0		316.467	0		311.796	1
316.487	0		311.816	0		311.816	0		316.487	2		316.487	0		311.816	0
316.507	0		311.837	0		311.837	0		316.507	0		316.507	2		311.837	0
316.526	2		311.857	0		311.857	0		316.526	0		316.526	0		311.857	0
316.546	1		311.877	0		311.877	0		316.546	1		316.546	1		311.877	0
316.566	0		311.898	0		311.898	0		316.566	1		316.566	0		311.898	0
316.586	1		311.918	0		311.918	0		316.586	0		316.586	0		311.918	0
316.606	1		311.938	0		311.938	1		316.606	0		316.606	0		311.938	0
316.626	0		311.959	0		311.959	0		316.626	0		316.626	0		311.959	0
316.645	0		311.979	0		311.979	1		316.645	1		316.645	0		311.979	0
316.665	0		311.999	0		311.999	0		316.665	0		316.665	0		311.999	0
316.685	1		312.02	0		312.02	2		316.685	0		316.685	0		312.02	0
316.705	0		312.04	1		312.04	1		316.705	0		316.705	0		312.04	0
316.725	0		312.06	0		312.06	0		316.725	0		316.725	1		312.06	1
316.745	0		312.081	0		312.081	0		316.745	0		316.745	0		312.081	0
316.764	1		312.101	0		312.101	0		316.764	0		316.764	1		312.101	0
316.784	2		312.122	0		312.122	0		316.784	2		316.784	0		312.122	0
316.804	0		312.142	0		312.142	0		316.804	0		316.804	0		312.142	0
316.824	1		312.162	0		312.162	2		316.824	1		316.824	0		312.162	0
316.844	1		312.183	0		312.183	0		316.844	0		316.844	0		312.183	0
316.864	1		312.203	0		312.203	0		316.864	0		316.864	0		312.203	0
316.884	0		312.223	0		312.223	1		316.884	1		316.884	1		312.223	0
316.903	0		312.244	0		312.244	0		316.903	0		316.903	0		312.244	1
316.923	0		312.264	0		312.264	0		316.923	1		316.923	1		312.264	0
316.943	0		312.284	0		312.284	1		316.943	0		316.943	1		312.284	0
316.963	1		312.305	0		312.305	0		316.963	0		316.963	3		312.305	0
316.983	0		312.325	1		312.325	0		316.983	0		316.983	0		312.325	1
317.003	0		312.346	0		312.346	0		317.003	0		317.003	2		312.346	0
317.023	0		312.366	0		312.366	1		317.023	0		317.023	1		312.366	0
317.042	2		312.386	0		312.386	0		317.042	0		317.042	0		312.386	0
317.062	0		312.407	0		312.407	0		317.062	0		317.062	2		312.407	0
317.082	0		312.427	0		312.427	0		317.082	1		317.082	0		312.427	0
317.102	0		312.447	0		312.447	0		317.102	0		317.102	1		312.447	0
317.122	0		312.468	0		312.468	0		317.122	0		317.122	1		312.468	0
317.142	0		312.488	0		312.488	0		317.142	0		317.142	0		312.488	0
317.162	0		312.508	0		312.508	1		317.162	0		317.162	2		312.508	0
317.181	2		312.529	0		312.529	0		317.181	1		317.181	0		312.529	0
317.201	0		312.549	0		312.549	0		317.201	0		317.201	1		312.549	0
317.221	0		312.57	0		312.57	0		317.221	0		317.221	1		312.57	0
317.241	0		312.59	0		312.59	0		317.241	1		317.241	0		312.59	0
317.261	0		312.61	0		312.61	0		317.261	0		317.261	1		312.61	0
317.281	0		312.631	0		312.631	0		317.281	0		317.281	1		312.631	0
317.301	0		312.651	0		312.651	0		317.301	0		317.301	1		312.651	0
317.32	0		312.671	0		312.671	0		317.32	0		317.32	1		312.671	0
317.34	2		312.692	0		312.692	0		317.34	0		317.34	1		312.692	0
317.36	0		312.712	0		312.712	0		317.36	0		317.36	0		312.712	0
317.38	0		312.733	0		312.733	0		317.38	0		317.38	2		312.733	0
317.4	0		312.753	0		312.753	0		317.4	1		317.4	0		312.753	0
317.42	0		312.773	0		312.773	0		317.42	1		317.42	0		312.773	0
317.44	0		312.794	0		312.794	0		317.44	0		317.44	0		312.794	0
317.46	1		312.814	0		312.814	0		317.46	0		317.46	0		312.814	0
317.479	1		312.834	0		312.834	0		317.479	0		317.479	0		312.834	0
317.499	0		312.855	0		312.855	1		317.499	0		317.499	0		312.855	0
317.519	0		312.875	0		312.875	0		317.519	0		317.519	2		312.875	0
317.539	0		312.896	1		312.896	0		317.539	0		317.539	0		312.896	0
317.559	1		312.916	0		312.916	1		317.559	0		317.559	1		312.916	0
317.579	0		312.936	0		312.936	0		317.579	0		317.579	0		312.936	0
317.599	0		312.957	0		312.957	0		317.599	0		317.599	0		312.957	0
317.618	0		312.977	0		312.977	0		317.618	0		317.618	0		312.977	0
317.638	0		312.997	0		312.997	0		317.638	0		317.638	0		312.997	0
317.658	0		313.018	0		313.018	0		317.658	1		317.658	1		313.018	0
317.678	1		313.038	0		313.038	0		317.678	0		317.678	1		313.038	0
317.698	0		313.059	0		313.059	0		317.698	0		317.698	0		313.059	0
317.718	0		313.079	1		313.079	0		317.718	0		317.718	0		313.079	0
317.738	0		313.099	0		313.099	0		317.738	0		317.738	2		313.099	0
317.758	0		313.12	0		313.12	0		317.758	0		317.758	0		313.12	0
317.778	0		313.14	0		313.14	0		317.778	0		317.778	0		313.14	0
317.797	1		313.161	1		313.161	1		317.797	0		317.797	0		313.161	0
317.817	1		313.181	0		313.181	1		317.817	0		317.817	1		313.181	0
317.837	0		313.201	0		313.201	0		317.837	0		317.837	1		313.201	0
317.857	1		313.222	0		313.222	1		317.857	0		317.857	0		313.222	0
317.877	1		313.242	0		313.242	0		317.877	0		317.877	1		313.242	0
317.897	0		313.263	0		313.263	0		317.897	0		317.897	2		313.263	0
317.917	1		313.283	0		313.283	0		317.917	0		317.917	0		313.283	1
317.937	0		313.303	0		313.303	0		317.937	0		317.937	0		313.303	0
317.956	1		313.324	0		313.324	0		317.956	0		317.956	0		313.324	0
317.976	1		313.344	0		313.344	2		317.976	0		317.976	1		313.344	0
317.996	1		313.364	0		313.364	0		317.996	0		317.996	2		313.364	0
318.016	0		313.385	0		313.385	0		318.016	0		318.016	0		313.385	0
318.036	0		313.405	0		313.405	0		318.036	0		318.036	1		313.405	0
318.056	0		313.426	0		313.426	0		318.056	0		318.056	2		313.426	1
318.076	0		313.446	0		313.446	0		318.076	0		318.076	0		313.446	1
318.096	1		313.466	0		313.466	0		318.096	0		318.096	0		313.466	0
318.116	1		313.487	0		313.487	1		318.116	1		318.116	0		313.487	0
318.135	1		313.507	0		313.507	0		318.135	0		318.135	0		313.507	0
318.155	1		313.528	0		313.528	0		318.155	0		318.155	1		313.528	0
318.175	0		313.548	0		313.548	0		318.175	0		318.175	1		313.548	0
318.195	0		313.568	1		313.568	0		318.195	0		318.195	0		313.568	0
318.215	1		313.589	0		313.589	0		318.215	0		318.215	0		313.589	0
318.235	0		313.609	0		313.609	0		318.235	0		318.235	1		313.609	0
318.255	0		313.63	0		313.63	0		318.255	0		318.255	2		313.63	0
318.275	1		313.65	0		313.65	0		318.275	0		318.275	2		313.65	0
318.295	0		313.67	0		313.67	0		318.295	1		318.295	0		313.67	0
318.315	0		313.691	0		313.691	0		318.315	0		318.315	0		313.691	0
318.334	0		313.711	0		313.711	0		318.334	0		318.334	0		313.711	0
318.354	0		313.732	0		313.732	0		318.354	1		318.354	0		313.732	0
318.374	0		313.752	0		313.752	0		318.374	1		318.374	2		313.752	0
318.394	0		313.773	0		313.773	0		318.394	0		318.394	1		313.773	0
318.414	0		313.793	0		313.793	1		318.414	0		318.414	0		313.793	0
318.434	1		313.813	0		313.813	0		318.434	0		318.434	1		313.813	0
318.454	0		313.834	0		313.834	1		318.454	0		318.454	0		313.834	0
318.474	0		313.854	0		313.854	0		318.474	0		318.474	1		313.854	0
318.494	1		313.875	0		313.875	1		318.494	0		318.494	0		313.875	0
318.514	0		313.895	0		313.895	0		318.514	1		318.514	1		313.895	0
318.533	3		313.915	0		313.915	0		318.533	0		318.533	0		313.915	0
318.553	0		313.936	1		313.936	0		318.553	0		318.553	0		313.936	0
318.573	0		313.956	0		313.956	0		318.573	0		318.573	1		313.956	0
318.593	0		313.977	1		313.977	0		318.593	0		318.593	0		313.977	0
318.613	1		313.997	0		313.997	0		318.613	0		318.613	0		313.997	0
318.633	0		314.017	0		314.017	0		318.633	0		318.633	1		314.017	0
318.653	0		314.038	0		314.038	0		318.653	0		318.653	0		314.038	0
318.673	0		314.058	0		314.058	0		318.673	0		318.673	2		314.058	0
318.693	0		314.079	0		314.079	0		318.693	0		318.693	0		314.079	0
318.713	0		314.099	0		314.099	0		318.713	0		318.713	1		314.099	0
318.733	0		314.12	0		314.12	0		318.733	0		318.733	1		314.12	0
318.752	0		314.14	0		314.14	0		318.752	0		318.752	0		314.14	0
318.772	0		314.16	0		314.16	0		318.772	0		318.772	2		314.16	1
318.792	0		314.181	0		314.181	0		318.792	0		318.792	1		314.181	0
318.812	1		314.201	0		314.201	0		318.812	0		318.812	0		314.201	0
318.832	2		314.222	0		314.222	0		318.832	0		318.832	0		314.222	0
318.852	0		314.242	0		314.242	0		318.852	0		318.852	2		314.242	0
318.872	1		314.262	0		314.262	0		318.872	1		318.872	0		314.262	0
318.892	0		314.283	0		314.283	0		318.892	1		318.892	2		314.283	0
318.912	2		314.303	0		314.303	0		318.912	0		318.912	1		314.303	0
318.932	0		314.324	0		314.324	1		318.932	1		318.932	1		314.324	0
318.952	0		314.344	0		314.344	0		318.952	0		318.952	2		314.344	0
318.972	0		314.365	0		314.365	1		318.972	0		318.972	0		314.365	0
318.991	1		314.385	0		314.385	1		318.991	0		318.991	0		314.385	0
319.011	1		314.405	0		314.405	1		319.011	1		319.011	0		314.405	0
319.031	0		314.426	0		314.426	0		319.031	1		319.031	3		314.426	0
319.051	1		314.446	0		314.446	0		319.051	0		319.051	0		314.446	0
319.071	0		314.467	2		314.467	1		319.071	0		319.071	0		314.467	0
319.091	1		314.487	0		314.487	0		319.091	0		319.091	0		314.487	0
319.111	0		314.508	0		314.508	1		319.111	1		319.111	1		314.508	0
319.131	0		314.528	0		314.528	0		319.131	0		319.131	0		314.528	0
319.151	0		314.548	0		314.548	1		319.151	0		319.151	4		314.548	0
319.171	1		314.569	0		314.569	2		319.171	1		319.171	1		314.569	0
319.191	0		314.589	0		314.589	2		319.191	0		319.191	0		314.589	0
319.211	0		314.61	0		314.61	2		319.211	0		319.211	1		314.61	1
319.231	1		314.63	0		314.63	1		319.231	0		319.231	1		314.63	0
319.25	0		314.651	0		314.651	0		319.25	1		319.25	1		314.651	0
319.27	0		314.671	0		314.671	0		319.27	1		319.27	0		314.671	0
319.29	0		314.691	0		314.691	0		319.29	0		319.29	1		314.691	0
319.31	1		314.712	0		314.712	0		319.31	0		319.31	0		314.712	0
319.33	0		314.732	1		314.732	0		319.33	0		319.33	0		314.732	1
319.35	0		314.753	0		314.753	0		319.35	0		319.35	1		314.753	0
319.37	0		314.773	0		314.773	0		319.37	0		319.37	0		314.773	0
319.39	0		314.794	0		314.794	1		319.39	0		319.39	1		314.794	0
319.41	1		314.814	0		314.814	0		319.41	0		319.41	0		314.814	0
319.43	2		314.835	0		314.835	0		319.43	1		319.43	0		314.835	0
319.45	1		314.855	0		314.855	0		319.45	1		319.45	0		314.855	1
319.47	0		314.875	0		314.875	1		319.47	2		319.47	2		314.875	0
319.49	0		314.896	0		314.896	0		319.49	0		319.49	0		314.896	0
319.51	0		314.916	0		314.916	0		319.51	0		319.51	1		314.916	0
319.53	1		314.937	0		314.937	0		319.53	0		319.53	0		314.937	0
319.549	0		314.957	0		314.957	0		319.549	0		319.549	1		314.957	0
319.569	0		314.978	0		314.978	0		319.569	1		319.569	0		314.978	0
319.589	1		314.998	0		314.998	0		319.589	0		319.589	1		314.998	0
319.609	1		315.018	0		315.018	0		319.609	0		319.609	3		315.018	0
319.629	1		315.039	0		315.039	0		319.629	1		319.629	0		315.039	0
319.649	1		315.059	0		315.059	0		319.649	0		319.649	0		315.059	0
319.669	3		315.08	0		315.08	0		319.669	0		319.669	1		315.08	0
319.689	1		315.1	0		315.1	0		319.689	0		319.689	1		315.1	0
319.709	1		315.121	0		315.121	0		319.709	0		319.709	0		315.121	0
319.729	1		315.141	0		315.141	0		319.729	0		319.729	0		315.141	0
319.749	2		315.162	0		315.162	1		319.749	0		319.749	0		315.162	0
319.769	1		315.182	0		315.182	0		319.769	1		319.769	0		315.182	0
319.789	1		315.203	0		315.203	0		319.789	0		319.789	1		315.203	0
319.809	1		315.223	0		315.223	0		319.809	0		319.809	1		315.223	0
319.829	0		315.243	0		315.243	0		319.829	0		319.829	0		315.243	0
319.849	1		315.264	0		315.264	1		319.849	1		319.849	1		315.264	0
319.869	0		315.284	0		315.284	1		319.869	0		319.869	3		315.284	0
319.889	0		315.305	0		315.305	1		319.889	0		319.889	1		315.305	0
319.908	1		315.325	0		315.325	0		319.908	1		319.908	1		315.325	0
319.928	1		315.346	0		315.346	0		319.928	0		319.928	0		315.346	0
319.948	0		315.366	0		315.366	0		319.948	0		319.948	1		315.366	0
319.968	2		315.387	0		315.387	0		319.968	1		319.968	0		315.387	0
319.988	1		315.407	0		315.407	1		319.988	1		319.988	0		315.407	0
320.008	3		315.428	0		315.428	0		320.008	0		320.008	0		315.428	0
320.028	0		315.448	0		315.448	0		320.028	0		320.028	0		315.448	0
320.048	0		315.468	0		315.468	0		320.048	0		320.048	1		315.468	0
320.068	1		315.489	1		315.489	1		320.068	0		320.068	2		315.489	0
320.088	0		315.509	0		315.509	1		320.088	1		320.088	0		315.509	0
320.108	2		315.53	0		315.53	0		320.108	0		320.108	0		315.53	0
320.128	0		315.55	0		315.55	0		320.128	0		320.128	1		315.55	0
320.148	0		315.571	0		315.571	1		320.148	1		320.148	0		315.571	0
320.168	0		315.591	0		315.591	0		320.168	0		320.168	2		315.591	0
320.188	0		315.612	0		315.612	0		320.188	0		320.188	0		315.612	0
320.208	1		315.632	0		315.632	0		320.208	0		320.208	1		315.632	0
320.228	0		315.653	0		315.653	0		320.228	0		320.228	1		315.653	0
320.248	0		315.673	0		315.673	1		320.248	0		320.248	1		315.673	0
320.268	2		315.693	0		315.693	0		320.268	0		320.268	2		315.693	0
320.288	0		315.714	0		315.714	0		320.288	0		320.288	1		315.714	0
320.308	0		315.734	0		315.734	0		320.308	0		320.308	1		315.734	0
320.328	1		315.755	0		315.755	0		320.328	0		320.328	1		315.755	0
320.348	0		315.775	0		315.775	1		320.348	0		320.348	0		315.775	0
320.368	0		315.796	0		315.796	0		320.368	0		320.368	0		315.796	0
320.388	3		315.816	0		315.816	0		320.388	0		320.388	1		315.816	0
320.407	0		315.837	0		315.837	0		320.407	0		320.407	1		315.837	0
320.427	0		315.857	0		315.857	0		320.427	2		320.427	1		315.857	0
320.447	0		315.878	0		315.878	0		320.447	0		320.447	0		315.878	0
320.467	1		315.898	0		315.898	0		320.467	0		320.467	2		315.898	0
320.487	0		315.919	0		315.919	0		320.487	0		320.487	1		315.919	0
320.507	0		315.939	0		315.939	0		320.507	0		320.507	1		315.939	1
320.527	1		315.96	0		315.96	0		320.527	0		320.527	1		315.96	0
320.547	0		315.98	0		315.98	0		320.547	0		320.547	0		315.98	0
320.567	0		316.001	0		316.001	0		320.567	1		320.567	0		316.001	0
320.587	0		316.021	0		316.021	0		320.587	1		320.587	1		316.021	0
320.607	0		316.041	1		316.041	0		320.607	0		320.607	0		316.041	1
320.627	1		316.062	0		316.062	0		320.627	0		320.627	1		316.062	1
320.647	0		316.082	0		316.082	3		320.647	1		320.647	0		316.082	0
320.667	1		316.103	0		316.103	0		320.667	0		320.667	0		316.103	0
320.687	0		316.123	0		316.123	0		320.687	0		320.687	1		316.123	0
320.707	0		316.144	1		316.144	0		320.707	0		320.707	0		316.144	0
320.727	1		316.164	0		316.164	0		320.727	0		320.727	2		316.164	0
320.747	0		316.185	1		316.185	0		320.747	0		320.747	0		316.185	0
320.767	0		316.205	0		316.205	0		320.767	0		320.767	0		316.205	0
320.787	1		316.226	0		316.226	0		320.787	0		320.787	2		316.226	0
320.807	1		316.246	0		316.246	0		320.807	0		320.807	0		316.246	0
320.827	1		316.267	0		316.267	0		320.827	0		320.827	0		316.267	0
320.847	0		316.287	1		316.287	0		320.847	0		320.847	1		316.287	0
320.867	0		316.308	0		316.308	0		320.867	0		320.867	0		316.308	0
320.887	0		316.328	0		316.328	0		320.887	2		320.887	1		316.328	0
320.907	2		316.349	0		316.349	1		320.907	0		320.907	0		316.349	0
320.927	0		316.369	0		316.369	0		320.927	2		320.927	0		316.369	0
320.947	1		316.39	0		316.39	0		320.947	1		320.947	0		316.39	0
320.967	0		316.41	0		316.41	0		320.967	0		320.967	2		316.41	0
320.987	1		316.431	0		316.431	0		320.987	0		320.987	0		316.431	0
321.007	2		316.451	0		316.451	0		321.007	1		321.007	1		316.451	0
321.027	0		316.472	2		316.472	0		321.027	0		321.027	0		316.472	0
321.047	0		316.492	1		316.492	0		321.047	1		321.047	0		316.492	0
321.067	0		316.513	0		316.513	0		321.067	0		321.067	0		316.513	0
321.087	0		316.533	0		316.533	0		321.087	0		321.087	1		316.533	0
321.107	3		316.554	0		316.554	1		321.107	0		321.107	0		316.554	0
321.127	0		316.574	0		316.574	0		321.127	1		321.127	1		316.574	0
321.147	1		316.595	0		316.595	0		321.147	1		321.147	0		316.595	0
321.167	0		316.615	0		316.615	0		321.167	0		321.167	1		316.615	0
321.187	0		316.636	0		316.636	0		321.187	0		321.187	1		316.636	0
321.207	0		316.656	0		316.656	0		321.207	0		321.207	0		316.656	0
321.227	1		316.677	0		316.677	0		321.227	2		321.227	0		316.677	0
321.247	0		316.697	0		316.697	0		321.247	0		321.247	0		316.697	0
321.267	2		316.718	0		316.718	0		321.267	0		321.267	1		316.718	0
321.287	2		316.738	0		316.738	2		321.287	0		321.287	0		316.738	0
321.307	0		316.758	0		316.758	0		321.307	1		321.307	3		316.758	0
321.327	0		316.779	0		316.779	1		321.327	0		321.327	0		316.779	0
321.347	1		316.799	0		316.799	0		321.347	0		321.347	0		316.799	0
321.367	0		316.82	0		316.82	0		321.367	0		321.367	2		316.82	0
321.387	0		316.84	0		316.84	0		321.387	0		321.387	0		316.84	0
321.407	0		316.861	0		316.861	1		321.407	1		321.407	1		316.861	0
321.427	0		316.881	0		316.881	0		321.427	0		321.427	1		316.881	0
321.447	1		316.902	1		316.902	1		321.447	0		321.447	0		316.902	0
321.467	1		316.922	0		316.922	0		321.467	1		321.467	0		316.922	0
321.487	0		316.943	0		316.943	0		321.487	0		321.487	2		316.943	0
321.507	1		316.963	0		316.963	0		321.507	0		321.507	0		316.963	0
321.527	0		316.984	0		316.984	0		321.527	0		321.527	0		316.984	0
321.547	0		317.005	0		317.005	0		321.547	0		321.547	2		317.005	0
321.567	1		317.025	0		317.025	0		321.567	0		321.567	1		317.025	1
321.587	0		317.046	0		317.046	0		321.587	0		321.587	0		317.046	0
321.607	1		317.066	0		317.066	0		321.607	0		321.607	1		317.066	0
321.627	0		317.087	0		317.087	0		321.627	1		321.627	1		317.087	0
321.647	0		317.107	0		317.107	0		321.647	1		321.647	2		317.107	0
321.667	0		317.128	1		317.128	0		321.667	1		321.667	0		317.128	0
321.687	2		317.148	0		317.148	0		321.687	0		321.687	3		317.148	0
321.707	0		317.169	0		317.169	2		321.707	0		321.707	0		317.169	0
321.727	1		317.189	0		317.189	0		321.727	0		321.727	0		317.189	0
321.747	0		317.21	0		317.21	0		321.747	0		321.747	3		317.21	0
321.767	0		317.23	0		317.23	0		321.767	0		321.767	3		317.23	0
321.787	0		317.251	0		317.251	0		321.787	0		321.787	0		317.251	0
321.807	2		317.271	0		317.271	0		321.807	0		321.807	0		317.271	0
321.827	1		317.292	0		317.292	1		321.827	1		321.827	2		317.292	0
321.847	1		317.312	0		317.312	1		321.847	2		321.847	0		317.312	0
321.867	0		317.333	0		317.333	0		321.867	0		321.867	0		317.333	0
321.887	0		317.353	0		317.353	0		321.887	1		321.887	0		317.353	0
321.907	1		317.374	0		317.374	0		321.907	0		321.907	0		317.374	0
321.927	1		317.394	0		317.394	1		321.927	1		321.927	0		317.394	0
321.947	0		317.415	0		317.415	0		321.947	0		321.947	0		317.415	0
321.967	1		317.435	0		317.435	0		321.967	0		321.967	0		317.435	0
321.987	1		317.456	0		317.456	0		321.987	0		321.987	1		317.456	0
322.007	1		317.476	0		317.476	0		322.007	0		322.007	2		317.476	0
322.027	0		317.497	1		317.497	0		322.027	0		322.027	0		317.497	0
322.047	0		317.517	0		317.517	0		322.047	0		322.047	4		317.517	0
322.067	0		317.538	0		317.538	0		322.067	0		322.067	1		317.538	0
322.087	1		317.558	0		317.558	0		322.087	1		322.087	2		317.558	0
322.107	0		317.579	2		317.579	0		322.107	0		322.107	0		317.579	0
322.127	0		317.599	0		317.599	0		322.127	0		322.127	0		317.599	0
322.147	1		317.62	0		317.62	0		322.147	0		322.147	1		317.62	1
322.167	1		317.64	0		317.64	0		322.167	0		322.167	0		317.64	0
322.187	0		317.661	0		317.661	1		322.187	0		322.187	2		317.661	0
322.207	0		317.681	0		317.681	0		322.207	0		322.207	0		317.681	0
322.227	0		317.702	0		317.702	0		322.227	1		322.227	0		317.702	0
322.247	0		317.723	0		317.723	0		322.247	0		322.247	0		317.723	0
322.267	1		317.743	0		317.743	0		322.267	0		322.267	0		317.743	0
322.287	0		317.764	0		317.764	0		322.287	0		322.287	2		317.764	0
322.307	1		317.784	0		317.784	0		322.307	0		322.307	0		317.784	1
322.327	0		317.805	0		317.805	0		322.327	1		322.327	0		317.805	0
322.348	0		317.825	0		317.825	0		322.348	1		322.348	2		317.825	0
322.368	1		317.846	0		317.846	1		322.368	0		322.368	1		317.846	0
322.388	0		317.866	0		317.866	0		322.388	0		322.388	2		317.866	0
322.408	0		317.887	0		317.887	0		322.408	0		322.408	0		317.887	0
322.428	0		317.907	0		317.907	0		322.428	0		322.428	1		317.907	0
322.448	0		317.928	0		317.928	1		322.448	0		322.448	0		317.928	0
322.468	2		317.948	0		317.948	0		322.468	0		322.468	1		317.948	0
322.488	0		317.969	0		317.969	0		322.488	0		322.488	0		317.969	0
322.508	0		317.989	0		317.989	0		322.508	0		322.508	0		317.989	0
322.528	0		318.01	0		318.01	0		322.528	0		322.528	3		318.01	0
322.548	0		318.03	0		318.03	0		322.548	0		322.548	0		318.03	0
322.568	0		318.051	0		318.051	1		322.568	0		322.568	0		318.051	0
322.588	0		318.072	0		318.072	0		322.588	0		322.588	0		318.072	0
322.608	1		318.092	1		318.092	1		322.608	0		322.608	1		318.092	0
322.628	0		318.113	0		318.113	0		322.628	0		322.628	0		318.113	0
322.648	0		318.133	0		318.133	3		322.648	0		322.648	0		318.133	0
322.668	2		318.154	0		318.154	0		322.668	0		322.668	0		318.154	0
322.688	0		318.174	0		318.174	0		322.688	0		322.688	0		318.174	0
322.708	0		318.195	0		318.195	1		322.708	1		322.708	0		318.195	0
322.728	0		318.215	1		318.215	0		322.728	0		322.728	0		318.215	0
322.748	0		318.236	0		318.236	2		322.748	0		322.748	0		318.236	0
322.768	1		318.256	0		318.256	0		322.768	0		322.768	0		318.256	0
322.788	0		318.277	0		318.277	0		322.788	0		322.788	0		318.277	0
322.808	0		318.297	0		318.297	0		322.808	0		322.808	1		318.297	0
322.828	0		318.318	0		318.318	0		322.828	0		322.828	0		318.318	0
322.849	1		318.339	0		318.339	0		322.849	0		322.849	1		318.339	0
322.869	1		318.359	0		318.359	0		322.869	0		322.869	0		318.359	0
322.889	0		318.38	0		318.38	0		322.889	0		322.889	0		318.38	0
322.909	0		318.4	0		318.4	0		322.909	0		322.909	0		318.4	0
322.929	0		318.421	0		318.421	2		322.929	0		322.929	0		318.421	0
322.949	0		318.441	0		318.441	0		322.949	0		322.949	1		318.441	0
322.969	1		318.462	0		318.462	1		322.969	0		322.969	1		318.462	0
322.989	0		318.482	0		318.482	0		322.989	0		322.989	1		318.482	0
323.009	0		318.503	0		318.503	2		323.009	0		323.009	0		318.503	0
323.029	1		318.523	0		318.523	0		323.029	1		323.029	2		318.523	0
323.049	0		318.544	0		318.544	0		323.049	0		323.049	3		318.544	0
323.069	1		318.565	0		318.565	0		323.069	0		323.069	0		318.565	0
323.089	0		318.585	0		318.585	0		323.089	0		323.089	0		318.585	0
323.109	0		318.606	0		318.606	0		323.109	0		323.109	0		318.606	0
323.129	0		318.626	0		318.626	0		323.129	0		323.129	1		318.626	0
323.149	0		318.647	0		318.647	0		323.149	0		323.149	1		318.647	1
323.169	0		318.667	0		318.667	0		323.169	2		323.169	0		318.667	0
323.189	1		318.688	0		318.688	0		323.189	0		323.189	0		318.688	0
323.21	0		318.708	0		318.708	1		323.21	0		323.21	0		318.708	0
323.23	1		318.729	0		318.729	0		323.23	0		323.23	3		318.729	0
323.25	0		318.75	0		318.75	1		323.25	0		323.25	2		318.75	0
323.27	0		318.77	0		318.77	0		323.27	1		323.27	2		318.77	1
323.29	1		318.791	0		318.791	0		323.29	0		323.29	2		318.791	0
323.31	0		318.811	0		318.811	0		323.31	0		323.31	2		318.811	0
323.33	0		318.832	0		318.832	0		323.33	0		323.33	3		318.832	0
323.35	1		318.852	0		318.852	0		323.35	0		323.35	3		318.852	0
323.37	1		318.873	0		318.873	0		323.37	1		323.37	0		318.873	0
323.39	1		318.893	0		318.893	0		323.39	0		323.39	0		318.893	0
323.41	0		318.914	0		318.914	0		323.41	0		323.41	0		318.914	0
323.43	0		318.935	0		318.935	0		323.43	0		323.43	2		318.935	0
323.45	0		318.955	0		318.955	0		323.45	0		323.45	2		318.955	0
323.47	1		318.976	0		318.976	1		323.47	0		323.47	2		318.976	0
323.49	1		318.996	0		318.996	0		323.49	0		323.49	1		318.996	0
323.51	0		319.017	0		319.017	0		323.51	1		323.51	0		319.017	0
323.531	1		319.037	0		319.037	0		323.531	0		323.531	0		319.037	0
323.551	0		319.058	0		319.058	1		323.551	0		323.551	0		319.058	1
323.571	1		319.079	0		319.079	0		323.571	0		323.571	1		319.079	0
323.591	0		319.099	0		319.099	0		323.591	0		323.591	1		319.099	0
323.611	0		319.12	0		319.12	1		323.611	0		323.611	0		319.12	0
323.631	0		319.14	0		319.14	0		323.631	1		323.631	0		319.14	1
323.651	0		319.161	1		319.161	0		323.651	0		323.651	0		319.161	0
323.671	0		319.181	0		319.181	0		323.671	0		323.671	0		319.181	0
323.691	1		319.202	0		319.202	0		323.691	0		323.691	0		319.202	0
323.711	0		319.223	0		319.223	0		323.711	0		323.711	0		319.223	0
323.731	0		319.243	0		319.243	0		323.731	0		323.731	0		319.243	0
323.751	0		319.264	0		319.264	0		323.751	1		323.751	0		319.264	0
323.771	1		319.284	0		319.284	0		323.771	0		323.771	0		319.284	0
323.792	0		319.305	0		319.305	0		323.792	0		323.792	0		319.305	0
323.812	0		319.325	0		319.325	1		323.812	0		323.812	0		319.325	0
323.832	1		319.346	0		319.346	0		323.832	0		323.832	1		319.346	0
323.852	1		319.367	0		319.367	0		323.852	0		323.852	0		319.367	0
323.872	2		319.387	0		319.387	1		323.872	0		323.872	1		319.387	0
323.892	0		319.408	0		319.408	0		323.892	0		323.892	1		319.408	1
323.912	0		319.428	0		319.428	0		323.912	1		323.912	0		319.428	0
323.932	0		319.449	0		319.449	0		323.932	0		323.932	0		319.449	0
323.952	0		319.469	0		319.469	0		323.952	0		323.952	0		319.469	0
323.972	1		319.49	0		319.49	0		323.972	0		323.972	1		319.49	0
323.992	0		319.511	0		319.511	1		323.992	0		323.992	1		319.511	0
324.012	0		319.531	0		319.531	0		324.012	0		324.012	0		319.531	0
324.033	2		319.552	0		319.552	0		324.033	1		324.033	1		319.552	0
324.053	0		319.572	0		319.572	0		324.053	0		324.053	1		319.572	0
324.073	0		319.593	0		319.593	0		324.073	0		324.073	0		319.593	0
324.093	0		319.613	0		319.613	0		324.093	0		324.093	0		319.613	0
324.113	1		319.634	0		319.634	0		324.113	0		324.113	3		319.634	0
324.133	0		319.655	0		319.655	0		324.133	0		324.133	0		319.655	0
324.153	0		319.675	0		319.675	0		324.153	0		324.153	0		319.675	0
324.173	0		319.696	0		319.696	1		324.173	2		324.173	0		319.696	0
324.193	0		319.716	0		319.716	1		324.193	1		324.193	0		319.716	0
324.213	1		319.737	0		319.737	1		324.213	0		324.213	0		319.737	0
324.233	0		319.758	0		319.758	0		324.233	0		324.233	3		319.758	0
324.254	1		319.778	0		319.778	0		324.254	0		324.254	1		319.778	0
324.274	0		319.799	1		319.799	0		324.274	0		324.274	0		319.799	0
324.294	1		319.819	0		319.819	1		324.294	0		324.294	0		319.819	0
324.314	1		319.84	0		319.84	0		324.314	0		324.314	0		319.84	0
324.334	0		319.861	0		319.861	1		324.334	1		324.334	2		319.861	0
324.354	0		319.881	0		319.881	0		324.354	0		324.354	0		319.881	1
324.374	2		319.902	0		319.902	0		324.374	0		324.374	0		319.902	0
324.394	0		319.922	0		319.922	0		324.394	0		324.394	0		319.922	0
324.414	0		319.943	1		319.943	0		324.414	1		324.414	1		319.943	0
324.434	0		319.963	0		319.963	0		324.434	0		324.434	0		319.963	0
324.455	1		319.984	0		319.984	0		324.455	0		324.455	1		319.984	0
324.475	0		320.005	0		320.005	0		324.475	1		324.475	0		320.005	0
324.495	0		320.025	0		320.025	0		324.495	0		324.495	1		320.025	0
324.515	0		320.046	0		320.046	0		324.515	0		324.515	0		320.046	0
324.535	1		320.066	0		320.066	0		324.535	0		324.535	0		320.066	0
324.555	0		320.087	0		320.087	0		324.555	0		324.555	2		320.087	0
324.575	0		320.108	0		320.108	0		324.575	0		324.575	2		320.108	1
324.595	1		320.128	0		320.128	0		324.595	0		324.595	1		320.128	0
324.615	1		320.149	0		320.149	0		324.615	0		324.615	0		320.149	0
324.636	0		320.169	0		320.169	2		324.636	0		324.636	0		320.169	0
324.656	0		320.19	0		320.19	0		324.656	0		324.656	1		320.19	0
324.676	2		320.211	0		320.211	0		324.676	0		324.676	2		320.211	0
324.696	1		320.231	0		320.231	0		324.696	0		324.696	0		320.231	0
324.716	1		320.252	0		320.252	1		324.716	0		324.716	1		320.252	0
324.736	0		320.272	0		320.272	0		324.736	0		324.736	2		320.272	0
324.756	0		320.293	0		320.293	0		324.756	0		324.756	0		320.293	0
324.776	0		320.314	0		320.314	0		324.776	0		324.776	1		320.314	0
324.796	1		320.334	0		320.334	1		324.796	1		324.796	0		320.334	0
324.817	2		320.355	0		320.355	1		324.817	0		324.817	1		320.355	0
324.837	0		320.375	0		320.375	0		324.837	0		324.837	2		320.375	0
324.857	0		320.396	0		320.396	0		324.857	1		324.857	0		320.396	1
324.877	1		320.417	0		320.417	0		324.877	0		324.877	0		320.417	0
324.897	1		320.437	0		320.437	0		324.897	0		324.897	1		320.437	0
324.917	2		320.458	0		320.458	0		324.917	0		324.917	2		320.458	0
324.937	0		320.478	0		320.478	0		324.937	0		324.937	0		320.478	0
324.957	2		320.499	1		320.499	0		324.957	1		324.957	0		320.499	0
324.977	1		320.52	0		320.52	0		324.977	0		324.977	1		320.52	1
324.998	0		320.54	0		320.54	0		324.998	0		324.998	3		320.54	0
325.018	1		320.561	0		320.561	0		325.018	0		325.018	1		320.561	0
325.038	1		320.582	0		320.582	0		325.038	1		325.038	0		320.582	0
325.058	1		320.602	0		320.602	0		325.058	0		325.058	1		320.602	1
325.078	1		320.623	0		320.623	1		325.078	1		325.078	1		320.623	0
325.098	1		320.643	0		320.643	1		325.098	0		325.098	0		320.643	0
325.118	0		320.664	1		320.664	0		325.118	1		325.118	0		320.664	0
325.138	0		320.685	0		320.685	0		325.138	0		325.138	1		320.685	0
325.159	0		320.705	0		320.705	1		325.159	1		325.159	1		320.705	0
325.179	0		320.726	0		320.726	0		325.179	0		325.179	0		320.726	0
325.199	0		320.746	0		320.746	0		325.199	0		325.199	0		320.746	0
325.219	0		320.767	0		320.767	0		325.219	0		325.219	0		320.767	0
325.239	3		320.788	0		320.788	0		325.239	1		325.239	1		320.788	0
325.259	0		320.808	0		320.808	0		325.259	0		325.259	0		320.808	0
325.279	0		320.829	0		320.829	1		325.279	1		325.279	2		320.829	0
325.299	0		320.85	0		320.85	1		325.299	0		325.299	2		320.85	0
325.32	1		320.87	0		320.87	0		325.32	0		325.32	0		320.87	0
325.34	1		320.891	0		320.891	0		325.34	0		325.34	2		320.891	0
325.36	0		320.911	0		320.911	1		325.36	0		325.36	1		320.911	0
325.38	3		320.932	0		320.932	0		325.38	1		325.38	1		320.932	0
325.4	1		320.953	0		320.953	0		325.4	0		325.4	1		320.953	0
325.42	2		320.973	0		320.973	0		325.42	0		325.42	2		320.973	0
325.44	1		320.994	0		320.994	0		325.44	0		325.44	1		320.994	0
325.461	0		321.014	1		321.014	0		325.461	0		325.461	0		321.014	0
325.481	2		321.035	0		321.035	0		325.481	0		325.481	1		321.035	0
325.501	0		321.056	0		321.056	0		325.501	0		325.501	0		321.056	0
325.521	1		321.076	0		321.076	1		325.521	2		325.521	0		321.076	0
325.541	0		321.097	0		321.097	0		325.541	1		325.541	0		321.097	0
325.561	1		321.118	0		321.118	0		325.561	0		325.561	2		321.118	0
325.581	0		321.138	0		321.138	0		325.581	1		325.581	0		321.138	0
325.601	1		321.159	0		321.159	0		325.601	1		325.601	0		321.159	0
325.622	1		321.18	0		321.18	0		325.622	1		325.622	0		321.18	0
325.642	0		321.2	0		321.2	0		325.642	0		325.642	0		321.2	0
325.662	1		321.221	0		321.221	1		325.662	0		325.662	0		321.221	0
325.682	1		321.241	0		321.241	0		325.682	0		325.682	2		321.241	0
325.702	0		321.262	0		321.262	0		325.702	0		325.702	0		321.262	0
325.722	1		321.283	0		321.283	0		325.722	0		325.722	1		321.283	0
325.742	0		321.303	0		321.303	0		325.742	0		325.742	0		321.303	0
325.763	0		321.324	0		321.324	0		325.763	1		325.763	2		321.324	0
325.783	2		321.345	0		321.345	0		325.783	0		325.783	0		321.345	0
325.803	0		321.365	0		321.365	0		325.803	0		325.803	1		321.365	0
325.823	0		321.386	0		321.386	0		325.823	0		325.823	0		321.386	0
325.843	2		321.406	0		321.406	0		325.843	1		325.843	0		321.406	0
325.863	0		321.427	0		321.427	0		325.863	1		325.863	1		321.427	0
325.884	0		321.448	0		321.448	0		325.884	0		325.884	0		321.448	0
325.904	1		321.468	0		321.468	0		325.904	0		325.904	0		321.468	0
325.924	0		321.489	0		321.489	0		325.924	1		325.924	0		321.489	0
325.944	0		321.51	0		321.51	1		325.944	0		325.944	0		321.51	0
325.964	0		321.53	0		321.53	0		325.964	0		325.964	0		321.53	0
325.984	0		321.551	0		321.551	0		325.984	0		325.984	0		321.551	0
326.004	0		321.572	0		321.572	0		326.004	0		326.004	0		321.572	0
326.025	0		321.592	0		321.592	0		326.025	0		326.025	1		321.592	0
326.045	1		321.613	0		321.613	0		326.045	1		326.045	1		321.613	0
326.065	0		321.633	0		321.633	0		326.065	0		326.065	0		321.633	0
326.085	1		321.654	0		321.654	1		326.085	0		326.085	0		321.654	0
326.105	0		321.675	0		321.675	0		326.105	0		326.105	0		321.675	0
326.125	0		321.695	1		321.695	0		326.125	0		326.125	2		321.695	0
326.145	0		321.716	0		321.716	0		326.145	1		326.145	0		321.716	0
326.166	0		321.737	0		321.737	0		326.166	1		326.166	2		321.737	0
326.186	3		321.757	0		321.757	0		326.186	1		326.186	2		321.757	0
326.206	1		321.778	0		321.778	0		326.206	1		326.206	0		321.778	0
326.226	1		321.799	0		321.799	0		326.226	0		326.226	0		321.799	0
326.246	2		321.819	0		321.819	1		326.246	0		326.246	1		321.819	0
326.266	0		321.84	0		321.84	0		326.266	0		326.266	1		321.84	0
326.287	2		321.861	0		321.861	0		326.287	0		326.287	0		321.861	0
326.307	1		321.881	0		321.881	0		326.307	1		326.307	1		321.881	0
326.327	0		321.902	0		321.902	1		326.327	0		326.327	0		321.902	0
326.347	0		321.923	0		321.923	0		326.347	0		326.347	0		321.923	0
326.367	0		321.943	0		321.943	0		326.367	0		326.367	0		321.943	0
326.387	1		321.964	0		321.964	0		326.387	0		326.387	0		321.964	0
326.408	0		321.985	0		321.985	0		326.408	0		326.408	0		321.985	0
326.428	1		322.005	0		322.005	0		326.428	0		326.428	2		322.005	0
326.448	2		322.026	0		322.026	0		326.448	0		326.448	0		322.026	0
326.468	3		322.046	0		322.046	0		326.468	0		326.468	0		322.046	0
326.488	0		322.067	0		322.067	0		326.488	0		326.488	0		322.067	0
326.508	0		322.088	0		322.088	1		326.508	0		326.508	0		322.088	0
326.529	0		322.108	0		322.108	1		326.529	1		326.529	3		322.108	0
326.549	0		322.129	0		322.129	0		326.549	0		326.549	1		322.129	0
326.569	1		322.15	0		322.15	0		326.569	0		326.569	0		322.15	0
326.589	1		322.17	0		322.17	0		326.589	0		326.589	0		322.17	0
326.609	1		322.191	0		322.191	0		326.609	0		326.609	0		322.191	0
326.629	0		322.212	0		322.212	0		326.629	1		326.629	1		322.212	0
326.65	1		322.232	0		322.232	0		326.65	1		326.65	1		322.232	0
326.67	3		322.253	0		322.253	0		326.67	1		326.67	1		322.253	0
326.69	0		322.274	0		322.274	0		326.69	0		326.69	0		322.274	0
326.71	0		322.294	0		322.294	0		326.71	1		326.71	2		322.294	0
326.73	0		322.315	0		322.315	1		326.73	0		326.73	1		322.315	0
326.751	0		322.336	0		322.336	0		326.751	1		326.751	1		322.336	0
326.771	1		322.356	0		322.356	0		326.771	0		326.771	0		322.356	0
326.791	3		322.377	0		322.377	1		326.791	0		326.791	0		322.377	0
326.811	0		322.398	0		322.398	0		326.811	1		326.811	1		322.398	0
326.831	0		322.418	0		322.418	2		326.831	1		326.831	3		322.418	0
326.851	0		322.439	0		322.439	1		326.851	0		326.851	0		322.439	0
326.872	1		322.46	0		322.46	0		326.872	0		326.872	2		322.46	0
326.892	2		322.48	0		322.48	0		326.892	0		326.892	1		322.48	0
326.912	0		322.501	0		322.501	0		326.912	0		326.912	1		322.501	0
326.932	0		322.522	0		322.522	0		326.932	0		326.932	1		322.522	0
326.952	0		322.542	1		322.542	0		326.952	0		326.952	0		322.542	0
326.973	0		322.563	0		322.563	0		326.973	0		326.973	1		322.563	0
326.993	0		322.584	0		322.584	0		326.993	0		326.993	0		322.584	0
327.013	2		322.604	0		322.604	0		327.013	0		327.013	0		322.604	0
327.033	1		322.625	0		322.625	1		327.033	0		327.033	0		322.625	0
327.053	0		322.646	0		322.646	0		327.053	2		327.053	0		322.646	0
327.073	0		322.666	0		322.666	0		327.073	0		327.073	1		322.666	0
327.094	1		322.687	0		322.687	1		327.094	0		327.094	0		322.687	0
327.114	0		322.708	0		322.708	0		327.114	0		327.114	1		322.708	0
327.134	0		322.728	0		322.728	0		327.134	0		327.134	0		322.728	1
327.154	0		322.749	0		322.749	0		327.154	0		327.154	0		322.749	0
327.174	0		322.77	1		322.77	0		327.174	0		327.174	1		322.77	0
327.195	0		322.79	0		322.79	0		327.195	2		327.195	0		322.79	0
327.215	0		322.811	0		322.811	0		327.215	1		327.215	0		322.811	0
327.235	1		322.832	0		322.832	0		327.235	0		327.235	0		322.832	0
327.255	0		322.852	0		322.852	0		327.255	0		327.255	0		322.852	0
327.275	0		322.873	0		322.873	1		327.275	2		327.275	1		322.873	0
327.296	0		322.894	1		322.894	0		327.296	0		327.296	2		322.894	0
327.316	0		322.915	0		322.915	0		327.316	0		327.316	1		322.915	0
327.336	1		322.935	0		322.935	0		327.336	0		327.336	1		322.935	0
327.356	0		322.956	0		322.956	1		327.356	0		327.356	2		322.956	0
327.376	0		322.977	0		322.977	0		327.376	0		327.376	0		322.977	0
327.397	3		322.997	0		322.997	0		327.397	1		327.397	0		322.997	0
327.417	0		323.018	0		323.018	0		327.417	0		327.417	1		323.018	0
327.437	1		323.039	0		323.039	0		327.437	0		327.437	0		323.039	0
327.457	1		323.059	0		323.059	0		327.457	0		327.457	0		323.059	0
327.477	1		323.08	0		323.08	0		327.477	1		327.477	1		323.08	0
327.498	0		323.101	0		323.101	2		327.498	0		327.498	2		323.101	0
327.518	1		323.121	0		323.121	0		327.518	0		327.518	1		323.121	0
327.538	0		323.142	0		323.142	0		327.538	0		327.538	1		323.142	0
327.558	0		323.163	0		323.163	1		327.558	0		327.558	0		323.163	0
327.578	1		323.183	0		323.183	0		327.578	0		327.578	0		323.183	0
327.599	0		323.204	0		323.204	0		327.599	0		327.599	3		323.204	0
327.619	0		323.225	0		323.225	1		327.619	0		327.619	0		323.225	0
327.639	0		323.245	1		323.245	0		327.639	1		327.639	1		323.245	0
327.659	1		323.266	1		323.266	0		327.659	1		327.659	1		323.266	0
327.679	1		323.287	0		323.287	0		327.679	0		327.679	1		323.287	0
327.7	0		323.308	0		323.308	0		327.7	0		327.7	0		323.308	0
327.72	1		323.328	0		323.328	0		327.72	0		327.72	0		323.328	0
327.74	0		323.349	0		323.349	0		327.74	1		327.74	0		323.349	0
327.76	0		323.37	0		323.37	0		327.76	0		327.76	0		323.37	0
327.78	1		323.39	0		323.39	0		327.78	0		327.78	0		323.39	0
327.801	2		323.411	0		323.411	0		327.801	1		327.801	0		323.411	0
327.821	0		323.432	0		323.432	0		327.821	0		327.821	2		323.432	1
327.841	0		323.452	0		323.452	1		327.841	0		327.841	0		323.452	0
327.861	1		323.473	1		323.473	0		327.861	0		327.861	1		323.473	0
327.882	0		323.494	0		323.494	0		327.882	0		327.882	0		323.494	0
327.902	0		323.515	0		323.515	0		327.902	1		327.902	0		323.515	0
327.922	0		323.535	1		323.535	0		327.922	0		327.922	2		323.535	0
327.942	1		323.556	0		323.556	0		327.942	2		327.942	0		323.556	0
327.962	1		323.577	0		323.577	0		327.962	0		327.962	0		323.577	1
327.983	0		323.597	0		323.597	0		327.983	0		327.983	1		323.597	0
328.003	0		323.618	0		323.618	0		328.003	0		328.003	0		323.618	0
328.023	0		323.639	0		323.639	0		328.023	0		328.023	0		323.639	0
328.043	1		323.659	0		323.659	0		328.043	1		328.043	0		323.659	0
328.064	0		323.68	0		323.68	0		328.064	0		328.064	1		323.68	0
328.084	0		323.701	0		323.701	0		328.084	0		328.084	1		323.701	0
328.104	0		323.722	0		323.722	0		328.104	0		328.104	1		323.722	0
328.124	0		323.742	0		323.742	1		328.124	0		328.124	1		323.742	0
328.144	0		323.763	0		323.763	0		328.144	0		328.144	3		323.763	0
328.165	0		323.784	0		323.784	0		328.165	0		328.165	0		323.784	0
328.185	0		323.804	0		323.804	0		328.185	2		328.185	2		323.804	0
328.205	1		323.825	0		323.825	1		328.205	0		328.205	1		323.825	0
328.225	1		323.846	0		323.846	0		328.225	1		328.225	0		323.846	0
328.246	1		323.866	0		323.866	0		328.246	1		328.246	0		323.866	0
328.266	0		323.887	0		323.887	0		328.266	0		328.266	0		323.887	0
328.286	0		323.908	0		323.908	2		328.286	0		328.286	1		323.908	0
328.306	0		323.929	0		323.929	0		328.306	0		328.306	0		323.929	0
328.326	0		323.949	0		323.949	0		328.326	0		328.326	0		323.949	0
328.347	0		323.97	0		323.97	0		328.347	0		328.347	1		323.97	0
328.367	0		323.991	0		323.991	0		328.367	0		328.367	0		323.991	0
328.387	0		324.011	0		324.011	0		328.387	0		328.387	2		324.011	0
328.407	1		324.032	0		324.032	0		328.407	0		328.407	0		324.032	0
328.428	2		324.053	0		324.053	0		328.428	0		328.428	1		324.053	0
328.448	0		324.074	0		324.074	0		328.448	0		328.448	1		324.074	0
328.468	1		324.094	0		324.094	2		328.468	0		328.468	0		324.094	0
328.488	1		324.115	0		324.115	0		328.488	0		328.488	0		324.115	0
328.509	0		324.136	0		324.136	0		328.509	0		328.509	0		324.136	0
328.529	0		324.156	0		324.156	0		328.529	0		328.529	0		324.156	0
328.549	1		324.177	0		324.177	0		328.549	0		328.549	2		324.177	0
328.569	1		324.198	0		324.198	0		328.569	0		328.569	0		324.198	0
328.589	0		324.219	0		324.219	0		328.589	0		328.589	1		324.219	0
328.61	0		324.239	0		324.239	0		328.61	0		328.61	0		324.239	0
328.63	0		324.26	0		324.26	0		328.63	1		328.63	1		324.26	0
328.65	1		324.281	0		324.281	0		328.65	0		328.65	1		324.281	0
328.67	1		324.301	0		324.301	1		328.67	0		328.67	0		324.301	0
328.691	0		324.322	0		324.322	1		328.691	1		328.691	1		324.322	0
328.711	1		324.343	0		324.343	1		328.711	0		328.711	1		324.343	0
328.731	0		324.364	0		324.364	0		328.731	0		328.731	0		324.364	0
328.751	0		324.384	0		324.384	0		328.751	0		328.751	0		324.384	0
328.772	0		324.405	0		324.405	0		328.772	0		328.772	0		324.405	0
328.792	0		324.426	0		324.426	0		328.792	0		328.792	2		324.426	0
328.812	0		324.447	0		324.447	0		328.812	1		328.812	0		324.447	0
328.832	1		324.467	1		324.467	0		328.832	0		328.832	0		324.467	0
328.853	1		324.488	0		324.488	0		328.853	0		328.853	2		324.488	0
328.873	3		324.509	0		324.509	0		328.873	0		328.873	0		324.509	0
328.893	0		324.529	0		324.529	0		328.893	0		328.893	1		324.529	0
328.913	0		324.55	0		324.55	0		328.913	1		328.913	1		324.55	0
328.934	0		324.571	0		324.571	0		328.934	0		328.934	2		324.571	0
328.954	0		324.592	0		324.592	1		328.954	0		328.954	3		324.592	0
328.974	1		324.612	0		324.612	1		328.974	0		328.974	0		324.612	0
328.994	0		324.633	0		324.633	1		328.994	0		328.994	0		324.633	0
329.015	0		324.654	0		324.654	0		329.015	0		329.015	0		324.654	0
329.035	1		324.675	0		324.675	0		329.035	0		329.035	0		324.675	0
329.055	1		324.695	0		324.695	0		329.055	0		329.055	2		324.695	0
329.075	1		324.716	0		324.716	0		329.075	0		329.075	1		324.716	0
329.096	1		324.737	0		324.737	0		329.096	0		329.096	0		324.737	0
329.116	2		324.758	0		324.758	0		329.116	0		329.116	0		324.758	0
329.136	2		324.778	0		324.778	0		329.136	0		329.136	3		324.778	0
329.156	0		324.799	0		324.799	0		329.156	1		329.156	2		324.799	0
329.177	0		324.82	0		324.82	0		329.177	1		329.177	1		324.82	0
329.197	0		324.84	1		324.84	0		329.197	0		329.197	0		324.84	0
329.217	0		324.861	0		324.861	0		329.217	0		329.217	0		324.861	0
329.237	1		324.882	0		324.882	0		329.237	1		329.237	0		324.882	0
329.258	1		324.903	0		324.903	0		329.258	0		329.258	1		324.903	0
329.278	0		324.923	0		324.923	1		329.278	0		329.278	0		324.923	0
329.298	0		324.944	0		324.944	1		329.298	0		329.298	1		324.944	0
329.319	1		324.965	0		324.965	0		329.319	1		329.319	0		324.965	0
329.339	0		324.986	0		324.986	0		329.339	0		329.339	0		324.986	0
329.359	0		325.006	0		325.006	0		329.359	0		329.359	0		325.006	0
329.379	0		325.027	0		325.027	0		329.379	0		329.379	1		325.027	0
329.4	1		325.048	0		325.048	0		329.4	0		329.4	1		325.048	0
329.42	1		325.069	0		325.069	0		329.42	0		329.42	0		325.069	0
329.44	2		325.089	0		325.089	0		329.44	0		329.44	0		325.089	0
329.46	0		325.11	0		325.11	0		329.46	0		329.46	0		325.11	0
329.481	0		325.131	0		325.131	0		329.481	1		329.481	0		325.131	0
329.501	3		325.152	0		325.152	0		329.501	0		329.501	1		325.152	0
329.521	0		325.172	0		325.172	0		329.521	0		329.521	1		325.172	0
329.541	1		325.193	0		325.193	0		329.541	0		329.541	0		325.193	0
329.562	0		325.214	0		325.214	1		329.562	0		329.562	1		325.214	0
329.582	0		325.235	0		325.235	0		329.582	0		329.582	1		325.235	0
329.602	0		325.255	0		325.255	0		329.602	0		329.602	0		325.255	0
329.623	1		325.276	0		325.276	0		329.623	1		329.623	0		325.276	0
329.643	0		325.297	0		325.297	1		329.643	0		329.643	1		325.297	0
329.663	0		325.318	0		325.318	2		329.663	0		329.663	2		325.318	0
329.683	0		325.338	0		325.338	1		329.683	0		329.683	1		325.338	0
329.704	0		325.359	0		325.359	0		329.704	0		329.704	0		325.359	0
329.724	0		325.38	0		325.38	0		329.724	0		329.724	0		325.38	0
329.744	0		325.401	0		325.401	0		329.744	0		329.744	0		325.401	0
329.764	0		325.421	0		325.421	0		329.764	0		329.764	2		325.421	0
329.785	1		325.442	0		325.442	0		329.785	1		329.785	0		325.442	0
329.805	2		325.463	0		325.463	1		329.805	0		329.805	0		325.463	0
329.825	3		325.484	1		325.484	0		329.825	0		329.825	0		325.484	0
329.846	3		325.504	0		325.504	0		329.846	0		329.846	1		325.504	0
329.866	0		325.525	0		325.525	0		329.866	0		329.866	0		325.525	0
329.886	1		325.546	1		325.546	0		329.886	1		329.886	0		325.546	0
329.906	0		325.567	0		325.567	1		329.906	0		329.906	1		325.567	0
329.927	0		325.587	0		325.587	0		329.927	0		329.927	0		325.587	0
329.947	1		325.608	0		325.608	0		329.947	0		329.947	0		325.608	0
329.967	2		325.629	0		325.629	0		329.967	0		329.967	0		325.629	0
329.988	1		325.65	0		325.65	0		329.988	0		329.988	1		325.65	0
330.008	1		325.67	0		325.67	0		330.008	0		330.008	1		325.67	1
330.028	0		325.691	0		325.691	0		330.028	0		330.028	0		325.691	0
330.048	0		325.712	0		325.712	2		330.048	0		330.048	0		325.712	0
330.069	0		325.733	0		325.733	0		330.069	1		330.069	3		325.733	0
330.089	0		325.754	0		325.754	0		330.089	0		330.089	1		325.754	0
330.109	1		325.774	0		325.774	2		330.109	0		330.109	1		325.774	0
330.13	1		325.795	0		325.795	0		330.13	0		330.13	0		325.795	0
330.15	0		325.816	0		325.816	0		330.15	0		330.15	1		325.816	0
330.17	0		325.837	0		325.837	0		330.17	0		330.17	0		325.837	1
330.19	0		325.857	1		325.857	0		330.19	0		330.19	0		325.857	0
330.211	1		325.878	0		325.878	1		330.211	2		330.211	1		325.878	0
330.231	1		325.899	0		325.899	0		330.231	0		330.231	0		325.899	0
330.251	2		325.92	0		325.92	0		330.251	0		330.251	0		325.92	0
330.272	0		325.94	0		325.94	0		330.272	0		330.272	1		325.94	0
330.292	0		325.961	0		325.961	0		330.292	0		330.292	2		325.961	0
330.312	0		325.982	0		325.982	0		330.312	0		330.312	1		325.982	0
330.332	1		326.003	0		326.003	0		330.332	1		330.332	0		326.003	0
330.353	0		326.024	0		326.024	0		330.353	1		330.353	0		326.024	0
330.373	2		326.044	0		326.044	0		330.373	0		330.373	1		326.044	0
330.393	2		326.065	0		326.065	0		330.393	1		330.393	1		326.065	0
330.414	0		326.086	0		326.086	0		330.414	0		330.414	1		326.086	0
330.434	0		326.107	0		326.107	0		330.434	0		330.434	0		326.107	1
330.454	1		326.127	0		326.127	0		330.454	0		330.454	0		326.127	0
330.475	0		326.148	0		326.148	0		330.475	0		330.475	1		326.148	0
330.495	1		326.169	0		326.169	0		330.495	0		330.495	0		326.169	0
330.515	0		326.19	0		326.19	0		330.515	0		330.515	1		326.19	0
330.535	0		326.21	0		326.21	0		330.535	0		330.535	2		326.21	0
330.556	1		326.231	0		326.231	0		330.556	0		330.556	0		326.231	0
330.576	1		326.252	0		326.252	0		330.576	1		330.576	2		326.252	0
330.596	0		326.273	0		326.273	0		330.596	1		330.596	0		326.273	0
330.617	0		326.294	0		326.294	0		330.617	0		330.617	0		326.294	0
330.637	0		326.314	0		326.314	0		330.637	0		330.637	1		326.314	0
330.657	0		326.335	0		326.335	0		330.657	0		330.657	0		326.335	0
330.678	2		326.356	0		326.356	0		330.678	0		330.678	1		326.356	0
330.698	0		326.377	0		326.377	0		330.698	0		330.698	2		326.377	0
330.718	0		326.398	1		326.398	1		330.718	1		330.718	3		326.398	0
330.739	1		326.418	0		326.418	1		330.739	0		330.739	2		326.418	0
330.759	0		326.439	0		326.439	0		330.759	0		330.759	0		326.439	0
330.779	0		326.46	0		326.46	0		330.779	2		330.779	2		326.46	0
330.799	0		326.481	0		326.481	0		330.799	0		330.799	1		326.481	0
330.82	0		326.501	0		326.501	0		330.82	0		330.82	0		326.501	0
330.84	2		326.522	0		326.522	0		330.84	1		330.84	1		326.522	0
330.86	0		326.543	0		326.543	0		330.86	1		330.86	0		326.543	0
330.881	0		326.564	0		326.564	0		330.881	0		330.881	1		326.564	0
330.901	0		326.585	0		326.585	0		330.901	0		330.901	0		326.585	0
330.921	0		326.605	0		326.605	0		330.921	0		330.921	2		326.605	0
330.942	0		326.626	0		326.626	1		330.942	0		330.942	0		326.626	0
330.962	0		326.647	0		326.647	1		330.962	0		330.962	1		326.647	0
330.982	1		326.668	0		326.668	0		330.982	0		330.982	1		326.668	0
331.003	0		326.689	0		326.689	1		331.003	0		331.003	0		326.689	0
331.023	0		326.709	0		326.709	0		331.023	0		331.023	0		326.709	0
331.043	0		326.73	0		326.73	0		331.043	0		331.043	1		326.73	0
331.064	0		326.751	0		326.751	1		331.064	1		331.064	0		326.751	0
331.084	1		326.772	0		326.772	0		331.084	1		331.084	1		326.772	0
331.104	1		326.793	0		326.793	1		331.104	0		331.104	1		326.793	0
331.124	2		326.813	0		326.813	0		331.124	0		331.124	0		326.813	0
331.145	0		326.834	0		326.834	0		331.145	0		331.145	0		326.834	0
331.165	0		326.855	0		326.855	0		331.165	1		331.165	0		326.855	0
331.185	0		326.876	0		326.876	0		331.185	0		331.185	0		326.876	0
331.206	0		326.897	0		326.897	0		331.206	0		331.206	0		326.897	0
331.226	0		326.917	0		326.917	0		331.226	0		331.226	1		326.917	0
331.246	0		326.938	0		326.938	0		331.246	0		331.246	0		326.938	0
331.267	0		326.959	0		326.959	0		331.267	0		331.267	0		326.959	0
331.287	0		326.98	0		326.98	0		331.287	0		331.287	1		326.98	0
331.307	2		327.001	0		327.001	0		331.307	0		331.307	0		327.001	0
331.328	1		327.021	0		327.021	0		331.328	0		331.328	0		327.021	0
331.348	1		327.042	0		327.042	0		331.348	0		331.348	0		327.042	0
331.368	1		327.063	0		327.063	0		331.368	0		331.368	1		327.063	0
331.389	1		327.084	0		327.084	0		331.389	0		331.389	1		327.084	0
331.409	0		327.105	0		327.105	0		331.409	1		331.409	1		327.105	0
331.429	0		327.125	0		327.125	0		331.429	0		331.429	4		327.125	0
331.45	1		327.146	0		327.146	0		331.45	0		331.45	0		327.146	0
331.47	1		327.167	0		327.167	1		331.47	0		331.47	1		327.167	0
331.49	0		327.188	0		327.188	0		331.49	0		331.49	0		327.188	0
331.511	0		327.209	1		327.209	1		331.511	0		331.511	0		327.209	0
331.531	0		327.229	0		327.229	1		331.531	0		331.531	0		327.229	0
331.551	0		327.25	0		327.25	0		331.551	0		331.551	1		327.25	0
331.572	1		327.271	0		327.271	1		331.572	1		331.572	0		327.271	0
331.592	0		327.292	1		327.292	1		331.592	0		331.592	0		327.292	0
331.612	1		327.313	0		327.313	0		331.612	0		331.612	0		327.313	0
331.633	0		327.333	1		327.333	0		331.633	0		331.633	0		327.333	0
331.653	0		327.354	0		327.354	0		331.653	1		331.653	0		327.354	0
331.673	0		327.375	0		327.375	1		331.673	0		331.673	0		327.375	0
331.694	0		327.396	0		327.396	0		331.694	0		331.694	1		327.396	0
331.714	0		327.417	0		327.417	1		331.714	0		331.714	1		327.417	0
331.734	0		327.437	0		327.437	0		331.734	1		331.734	1		327.437	0
331.755	0		327.458	0		327.458	0		331.755	0		331.755	2		327.458	0
331.775	1		327.479	0		327.479	1		331.775	0		331.775	2		327.479	0
331.795	1		327.5	1		327.5	0		331.795	1		331.795	2		327.5	0
331.816	0		327.521	0		327.521	0		331.816	0		331.816	0		327.521	0
331.836	1		327.542	0		327.542	0		331.836	0		331.836	0		327.542	0
331.857	0		327.562	0		327.562	0		331.857	0		331.857	0		327.562	0
331.877	1		327.583	0		327.583	0		331.877	0		331.877	0		327.583	0
331.897	2		327.604	0		327.604	0		331.897	0		331.897	2		327.604	1
331.918	0		327.625	0		327.625	0		331.918	1		331.918	0		327.625	0
331.938	0		327.646	0		327.646	0		331.938	1		331.938	1		327.646	0
331.958	0		327.666	1		327.666	0		331.958	1		331.958	2		327.666	0
331.979	0		327.687	0		327.687	0		331.979	0		331.979	1		327.687	0
331.999	0		327.708	0		327.708	0		331.999	0		331.999	0		327.708	0
332.019	0		327.729	0		327.729	0		332.019	0		332.019	0		327.729	1
332.04	1		327.75	0		327.75	0		332.04	0		332.04	0		327.75	0
332.06	0		327.771	0		327.771	0		332.06	1		332.06	0		327.771	0
332.08	0		327.791	0		327.791	1		332.08	1		332.08	2		327.791	0
332.101	1		327.812	0		327.812	0		332.101	0		332.101	0		327.812	0
332.121	1		327.833	0		327.833	0		332.121	1		332.121	1		327.833	0
332.141	1		327.854	0		327.854	0		332.141	0		332.141	0		327.854	1
332.162	1		327.875	0		327.875	0		332.162	0		332.162	2		327.875	0
332.182	0		327.896	0		327.896	0		332.182	2		332.182	1		327.896	0
332.202	1		327.916	0		327.916	1		332.202	0		332.202	0		327.916	0
332.223	0		327.937	0		327.937	0		332.223	1		332.223	0		327.937	0
332.243	0		327.958	0		327.958	0		332.243	0		332.243	0		327.958	0
332.264	1		327.979	0		327.979	0		332.264	0		332.264	0		327.979	0
332.284	0		328	0		328	0		332.284	0		332.284	0		328	0
332.304	0		328.021	0		328.021	0		332.304	0		332.304	0		328.021	0
332.325	2		328.041	0		328.041	0		332.325	0		332.325	0		328.041	0
332.345	0		328.062	0		328.062	0		332.345	0		332.345	1		328.062	0
332.365	0		328.083	0		328.083	1		332.365	0		332.365	0		328.083	0
332.386	0		328.104	0		328.104	0		332.386	1		332.386	0		328.104	0
332.406	4		328.125	0		328.125	0		332.406	0		332.406	0		328.125	0
332.426	0		328.146	0		328.146	0		332.426	0		332.426	0		328.146	0
332.447	0		328.166	0		328.166	0		332.447	1		332.447	2		328.166	0
332.467	0		328.187	1		328.187	0		332.467	0		332.467	0		328.187	0
332.488	0		328.208	0		328.208	0		332.488	0		332.488	0		328.208	0
332.508	0		328.229	0		328.229	0		332.508	0		332.508	0		328.229	0
332.528	2		328.25	0		328.25	0		332.528	0		332.528	1		328.25	0
332.549	0		328.271	1		328.271	0		332.549	1		332.549	2		328.271	0
332.569	0		328.291	1		328.291	0		332.569	0		332.569	0		328.291	0
332.589	0		328.312	0		328.312	0		332.589	0		332.589	0		328.312	0
332.61	1		328.333	0		328.333	0		332.61	0		332.61	0		328.333	0
332.63	1		328.354	0		328.354	0		332.63	1		332.63	1		328.354	1
332.65	0		328.375	0		328.375	0		332.65	0		332.65	3		328.375	0
332.671	0		328.396	0		328.396	0		332.671	0		332.671	0		328.396	0
332.691	0		328.416	0		328.416	0		332.691	0		332.691	0		328.416	0
332.712	1		328.437	0		328.437	0		332.712	0		332.712	0		328.437	0
332.732	0		328.458	0		328.458	0		332.732	0		332.732	0		328.458	0
332.752	2		328.479	0		328.479	0		332.752	0		332.752	2		328.479	1
332.773	2		328.5	0		328.5	1		332.773	0		332.773	3		328.5	0
332.793	0		328.521	0		328.521	0		332.793	0		332.793	0		328.521	0
332.813	0		328.542	0		328.542	0		332.813	0		332.813	2		328.542	0
332.834	0		328.562	0		328.562	0		332.834	1		332.834	1		328.562	0
332.854	0		328.583	0		328.583	0		332.854	0		332.854	2		328.583	0
332.875	3		328.604	0		328.604	0		332.875	0		332.875	0		328.604	0
332.895	0		328.625	0		328.625	0		332.895	0		332.895	0		328.625	0
332.915	0		328.646	0		328.646	0		332.915	0		332.915	0		328.646	0
332.936	0		328.667	0		328.667	1		332.936	0		332.936	0		328.667	0
332.956	1		328.687	0		328.687	1		332.956	0		332.956	0		328.687	0
332.977	0		328.708	0		328.708	2		332.977	0		332.977	2		328.708	0
332.997	0		328.729	0		328.729	0		332.997	0		332.997	1		328.729	0
333.017	0		328.75	0		328.75	0		333.017	1		333.017	1		328.75	0
333.038	0		328.771	0		328.771	0		333.038	0		333.038	1		328.771	0
333.058	0		328.792	0		328.792	0		333.058	0		333.058	1		328.792	0
333.078	0		328.813	0		328.813	0		333.078	0		333.078	0		328.813	0
333.099	0		328.833	0		328.833	0		333.099	0		333.099	0		328.833	0
333.119	2		328.854	0		328.854	0		333.119	1		333.119	0		328.854	0
333.14	3		328.875	0		328.875	0		333.14	0		333.14	0		328.875	0
333.16	0		328.896	0		328.896	0		333.16	0		333.16	0		328.896	0
333.18	0		328.917	1		328.917	0		333.18	1		333.18	1		328.917	0
333.201	0		328.938	1		328.938	0		333.201	0		333.201	0		328.938	0
333.221	1		328.959	0		328.959	0		333.221	0		333.221	0		328.959	0
333.242	0		328.979	0		328.979	0		333.242	0		333.242	0		328.979	0
333.262	0		329	0		329	0		333.262	1		333.262	0		329	0
333.282	0		329.021	0		329.021	0		333.282	0		333.282	0		329.021	1
333.303	1		329.042	0		329.042	0		333.303	0		333.303	2		329.042	0
333.323	0		329.063	0		329.063	0		333.323	0		333.323	0		329.063	1
333.343	0		329.084	0		329.084	0		333.343	0		333.343	0		329.084	0
333.364	1		329.105	0		329.105	0		333.364	0		333.364	1		329.105	0
333.384	0		329.126	0		329.126	0		333.384	1		333.384	0		329.126	0
333.405	2		329.146	0		329.146	0		333.405	0		333.405	0		329.146	0
333.425	0		329.167	0		329.167	0		333.425	0		333.425	0		329.167	0
333.445	0		329.188	0		329.188	0		333.445	0		333.445	3		329.188	0
333.466	0		329.209	0		329.209	0		333.466	0		333.466	0		329.209	0
333.486	0		329.23	1		329.23	1		333.486	1		333.486	1		329.23	0
333.507	0		329.251	0		329.251	0		333.507	0		333.507	0		329.251	0
333.527	0		329.272	1		329.272	0		333.527	0		333.527	2		329.272	0
333.547	0		329.292	0		329.292	0		333.547	0		333.547	0		329.292	0
333.568	0		329.313	0		329.313	1		333.568	0		333.568	0		329.313	0
333.588	0		329.334	0		329.334	0		333.588	0		333.588	1		329.334	0
333.609	0		329.355	0		329.355	0		333.609	0		333.609	1		329.355	0
333.629	1		329.376	0		329.376	0		333.629	0		333.629	1		329.376	0
333.649	0		329.397	0		329.397	0		333.649	0		333.649	0		329.397	0
333.67	1		329.418	0		329.418	0		333.67	0		333.67	0		329.418	0
333.69	0		329.439	1		329.439	0		333.69	1		333.69	0		329.439	0
333.711	0		329.459	0		329.459	0		333.711	0		333.711	0		329.459	0
333.731	1		329.48	0		329.48	0		333.731	0		333.731	2		329.48	0
333.752	1		329.501	0		329.501	1		333.752	0		333.752	0		329.501	0
333.772	0		329.522	0		329.522	0		333.772	1		333.772	0		329.522	0
333.792	0		329.543	0		329.543	0		333.792	0		333.792	1		329.543	0
333.813	0		329.564	0		329.564	0		333.813	0		333.813	0		329.564	0
333.833	2		329.585	0		329.585	0		333.833	1		333.833	1		329.585	0
333.854	1		329.606	0		329.606	0		333.854	1		333.854	0		329.606	0
333.874	0		329.626	0		329.626	0		333.874	0		333.874	0		329.626	0
333.894	1		329.647	0		329.647	0		333.894	0		333.894	0		329.647	0
333.915	1		329.668	0		329.668	0		333.915	0		333.915	1		329.668	0
333.935	1		329.689	0		329.689	0		333.935	0		333.935	1		329.689	0
333.956	1		329.71	0		329.71	0		333.956	0		333.956	1		329.71	0
333.976	1		329.731	0		329.731	0		333.976	0		333.976	0		329.731	0
333.996	1		329.752	0		329.752	0		333.996	0		333.996	2		329.752	0
334.017	0		329.773	0		329.773	0		334.017	0		334.017	1		329.773	0
334.037	0		329.793	0		329.793	0		334.037	0		334.037	0		329.793	0
334.058	0		329.814	0		329.814	0		334.058	0		334.058	1		329.814	0
334.078	0		329.835	0		329.835	0		334.078	0		334.078	0		329.835	0
334.099	0		329.856	0		329.856	0		334.099	0		334.099	0		329.856	1
334.119	0		329.877	0		329.877	0		334.119	0		334.119	0		329.877	0
334.139	0		329.898	0		329.898	0		334.139	0		334.139	1		329.898	0
334.16	1		329.919	0		329.919	0		334.16	1		334.16	0		329.919	0
334.18	0		329.94	0		329.94	0		334.18	1		334.18	0		329.94	0
334.201	1		329.961	1		329.961	1		334.201	0		334.201	0		329.961	0
334.221	0		329.981	0		329.981	0		334.221	0		334.221	0		329.981	0
334.241	2		330.002	0		330.002	0		334.241	0		334.241	1		330.002	0
334.262	0		330.023	0		330.023	0		334.262	0		334.262	1		330.023	0
334.282	0		330.044	0		330.044	0		334.282	0		334.282	0		330.044	0
334.303	0		330.065	0		330.065	0		334.303	0		334.303	2		330.065	0
334.323	1		330.086	0		330.086	0		334.323	1		334.323	1		330.086	0
334.344	0		330.107	0		330.107	1		334.344	0		334.344	1		330.107	0
334.364	0		330.128	1		330.128	0		334.364	0		334.364	1		330.128	0
334.384	0		330.149	0		330.149	0		334.384	0		334.384	0		330.149	0
334.405	1		330.17	0		330.17	0		334.405	0		334.405	1		330.17	0
334.425	1		330.19	0		330.19	0		334.425	0		334.425	0		330.19	0
334.446	1		330.211	0		330.211	0		334.446	0		334.446	0		330.211	0
334.466	0		330.232	1		330.232	1		334.466	0		334.466	0		330.232	0
334.487	0		330.253	0		330.253	0		334.487	0		334.487	0		330.253	0
334.507	1		330.274	0		330.274	0		334.507	0		334.507	0		330.274	0
334.527	1		330.295	0		330.295	0		334.527	0		334.527	1		330.295	0
334.548	1		330.316	0		330.316	0		334.548	0		334.548	0		330.316	0
334.568	1		330.337	0		330.337	0		334.568	0		334.568	0		330.337	0
334.589	0		330.358	0		330.358	0		334.589	0		334.589	0		330.358	0
334.609	1		330.378	0		330.378	0		334.609	0		334.609	0		330.378	0
334.63	1		330.399	0		330.399	0		334.63	0		334.63	0		330.399	0
334.65	1		330.42	0		330.42	0		334.65	1		334.65	0		330.42	0
334.671	1		330.441	0		330.441	0		334.671	0		334.671	0		330.441	0
334.691	3		330.462	0		330.462	0		334.691	0		334.691	1		330.462	0
334.711	1		330.483	0		330.483	0		334.711	0		334.711	0		330.483	0
334.732	1		330.504	0		330.504	0		334.732	2		334.732	1		330.504	0
334.752	1		330.525	0		330.525	0		334.752	1		334.752	0		330.525	0
334.773	0		330.546	0		330.546	1		334.773	0		334.773	1		330.546	0
334.793	0		330.567	0		330.567	0		334.793	1		334.793	0		330.567	1
334.814	1		330.588	0		330.588	1		334.814	0		334.814	0		330.588	0
334.834	2		330.608	0		330.608	0		334.834	1		334.834	0		330.608	0
334.854	0		330.629	0		330.629	0		334.854	0		334.854	0		330.629	0
334.875	1		330.65	0		330.65	0		334.875	0		334.875	2		330.65	0
334.895	1		330.671	0		330.671	0		334.895	0		334.895	0		330.671	0
334.916	1		330.692	0		330.692	0		334.916	0		334.916	1		330.692	0
334.936	1		330.713	0		330.713	0		334.936	0		334.936	0		330.713	1
334.957	2		330.734	0		330.734	0		334.957	1		334.957	1		330.734	0
334.977	0		330.755	0		330.755	0		334.977	0		334.977	2		330.755	0
334.998	1		330.776	0		330.776	0		334.998	0		334.998	1		330.776	0
335.018	0		330.797	1		330.797	0		335.018	0		335.018	0		330.797	0
335.038	0		330.818	1		330.818	0		335.038	0		335.038	2		330.818	0
335.059	0		330.838	0		330.838	0		335.059	3		335.059	0		330.838	0
335.079	0		330.859	0		330.859	0		335.079	0		335.079	1		330.859	0
335.1	0		330.88	0		330.88	1		335.1	0		335.1	2		330.88	0
335.12	0		330.901	0		330.901	0		335.12	1		335.12	0		330.901	0
335.141	1		330.922	0		330.922	0		335.141	1		335.141	1		330.922	0
335.161	0		330.943	0		330.943	0		335.161	0		335.161	0		330.943	0
335.182	0		330.964	0		330.964	0		335.182	0		335.182	1		330.964	0
335.202	0		330.985	0		330.985	0		335.202	0		335.202	0		330.985	0
335.223	0		331.006	0		331.006	0		335.223	0		335.223	0		331.006	0
335.243	0		331.027	0		331.027	0		335.243	0		335.243	0		331.027	0
335.263	1		331.048	0		331.048	0		335.263	0		335.263	1		331.048	0
335.284	1		331.069	0		331.069	1		335.284	1		335.284	0		331.069	1
335.304	0		331.09	0		331.09	1		335.304	0		335.304	0		331.09	0
335.325	0		331.11	0		331.11	0		335.325	0		335.325	1		331.11	0
335.345	0		331.131	0		331.131	0		335.345	0		335.345	0		331.131	0
335.366	2		331.152	0		331.152	0		335.366	0		335.366	0		331.152	0
335.386	0		331.173	0		331.173	0		335.386	0		335.386	0		331.173	0
335.407	0		331.194	0		331.194	0		335.407	1		335.407	0		331.194	0
335.427	0		331.215	0		331.215	0		335.427	0		335.427	0		331.215	0
335.448	1		331.236	0		331.236	0		335.448	1		335.448	0		331.236	0
335.468	0		331.257	0		331.257	0		335.468	0		335.468	0		331.257	0
335.489	0		331.278	0		331.278	0		335.489	0		335.489	0		331.278	1
335.509	0		331.299	0		331.299	0		335.509	0		335.509	1		331.299	0
335.529	1		331.32	1		331.32	0		335.529	1		335.529	0		331.32	0
335.55	0		331.341	0		331.341	0		335.55	0		335.55	0		331.341	0
335.57	0		331.362	0		331.362	0		335.57	0		335.57	0		331.362	0
335.591	1		331.382	0		331.382	0		335.591	0		335.591	0		331.382	0
335.611	0		331.403	0		331.403	0		335.611	1		335.611	1		331.403	0
335.632	0		331.424	0		331.424	1		335.632	0		335.632	0		331.424	0
335.652	0		331.445	0		331.445	1		335.652	0		335.652	0		331.445	0
335.673	0		331.466	0		331.466	0		335.673	0		335.673	0		331.466	1
335.693	1		331.487	0		331.487	1		335.693	0		335.693	3		331.487	0
335.714	0		331.508	1		331.508	0		335.714	0		335.714	0		331.508	0
335.734	1		331.529	0		331.529	0		335.734	0		335.734	0		331.529	0
335.755	1		331.55	0		331.55	1		335.755	0		335.755	0		331.55	0
335.775	0		331.571	0		331.571	0		335.775	0		335.775	1		331.571	0
335.796	0		331.592	1		331.592	2		335.796	0		335.796	1		331.592	0
335.816	1		331.613	0		331.613	2		335.816	0		335.816	1		331.613	0
335.837	2		331.634	0		331.634	0		335.837	1		335.837	2		331.634	0
335.857	0		331.655	0		331.655	1		335.857	0		335.857	0		331.655	0
335.877	1		331.676	0		331.676	0		335.877	1		335.877	0		331.676	0
335.898	0		331.697	0		331.697	0		335.898	0		335.898	0		331.697	0
335.918	0		331.717	0		331.717	0		335.918	0		335.918	1		331.717	0
335.939	0		331.738	0		331.738	0		335.939	0		335.939	1		331.738	0
335.959	0		331.759	0		331.759	0		335.959	0		335.959	0		331.759	0
335.98	1		331.78	0		331.78	0		335.98	0		335.98	1		331.78	0
336	0		331.801	0		331.801	0		336	1		336	0		331.801	0
336.021	0		331.822	0		331.822	0		336.021	1		336.021	0		331.822	0
336.041	3		331.843	1		331.843	0		336.041	0		336.041	0		331.843	0
336.062	0		331.864	0		331.864	0		336.062	1		336.062	0		331.864	0
336.082	0		331.885	0		331.885	0		336.082	0		336.082	1		331.885	0
336.103	0		331.906	0		331.906	0		336.103	0		336.103	0		331.906	0
336.123	0		331.927	0		331.927	0		336.123	0		336.123	0		331.927	0
336.144	0		331.948	0		331.948	1		336.144	1		336.144	0		331.948	1
336.164	0		331.969	0		331.969	0		336.164	0		336.164	0		331.969	1
336.185	0		331.99	0		331.99	0		336.185	0		336.185	2		331.99	0
336.205	0		332.011	0		332.011	0		336.205	0		336.205	0		332.011	0
336.226	1		332.032	0		332.032	0		336.226	1		336.226	0		332.032	0
336.246	0		332.053	0		332.053	0		336.246	1		336.246	0		332.053	0
336.267	0		332.074	0		332.074	0		336.267	0		336.267	0		332.074	0
336.287	0		332.094	0		332.094	0		336.287	1		336.287	0		332.094	0
336.308	0		332.115	0		332.115	0		336.308	0		336.308	3		332.115	0
336.328	0		332.136	0		332.136	0		336.328	0		336.328	0		332.136	0
336.349	0		332.157	1		332.157	0		336.349	1		336.349	2		332.157	0
336.369	0		332.178	0		332.178	0		336.369	0		336.369	0		332.178	0
336.39	0		332.199	0		332.199	0		336.39	1		336.39	1		332.199	0
336.41	1		332.22	0		332.22	0		336.41	1		336.41	2		332.22	0
336.431	0		332.241	0		332.241	0		336.431	0		336.431	0		332.241	0
336.451	0		332.262	0		332.262	0		336.451	1		336.451	0		332.262	0
336.472	0		332.283	0		332.283	0		336.472	0		336.472	1		332.283	0
336.492	0		332.304	0		332.304	0		336.492	1		336.492	1		332.304	0
336.513	1		332.325	0		332.325	0		336.513	1		336.513	1		332.325	0
336.533	1		332.346	0		332.346	0		336.533	0		336.533	0		332.346	0
336.554	0		332.367	0		332.367	0		336.554	1		336.554	0		332.367	0
336.574	0		332.388	0		332.388	0		336.574	0		336.574	1		332.388	0
336.595	0		332.409	0		332.409	0		336.595	0		336.595	1		332.409	0
336.615	0		332.43	0		332.43	0		336.615	1		336.615	2		332.43	0
336.636	0		332.451	0		332.451	0		336.636	1		336.636	0		332.451	0
336.656	0		332.472	0		332.472	0		336.656	1		336.656	0		332.472	0
336.677	1		332.493	1		332.493	0		336.677	1		336.677	1		332.493	0
336.697	0		332.514	0		332.514	1		336.697	0		336.697	0		332.514	0
336.718	0		332.535	0		332.535	1		336.718	0		336.718	1		332.535	0
336.738	0		332.556	0		332.556	0		336.738	0		336.738	1		332.556	0
336.759	1		332.577	0		332.577	0		336.759	0		336.759	0		332.577	0
336.779	0		332.598	0		332.598	0		336.779	0		336.779	0		332.598	0
336.8	0		332.618	0		332.618	0		336.8	0		336.8	0		332.618	0
336.82	2		332.639	0		332.639	0		336.82	0		336.82	0		332.639	0
336.841	1		332.66	0		332.66	0		336.841	1		336.841	0		332.66	0
336.861	0		332.681	0		332.681	0		336.861	0		336.861	2		332.681	0
336.882	1		332.702	0		332.702	1		336.882	0		336.882	1		332.702	0
336.902	0		332.723	0		332.723	0		336.902	0		336.902	0		332.723	0
336.923	1		332.744	0		332.744	0		336.923	0		336.923	1		332.744	0
336.943	0		332.765	0		332.765	0		336.943	0		336.943	0		332.765	0
336.964	0		332.786	1		332.786	0		336.964	0		336.964	0		332.786	0
336.984	0		332.807	0		332.807	0		336.984	1		336.984	1		332.807	0
337.005	1		332.828	0		332.828	0		337.005	1		337.005	1		332.828	1
337.025	0		332.849	0		332.849	0		337.025	1		337.025	0		332.849	0
337.046	0		332.87	0		332.87	0		337.046	0		337.046	2		332.87	0
337.066	1		332.891	0		332.891	0		337.066	0		337.066	1		332.891	0
337.087	0		332.912	0		332.912	1		337.087	1		337.087	0		332.912	0
337.107	0		332.933	0		332.933	1		337.107	1		337.107	0		332.933	0
337.128	1		332.954	0		332.954	0		337.128	0		337.128	1		332.954	0
337.148	2		332.975	0		332.975	1		337.148	0		337.148	0		332.975	0
337.169	0		332.996	0		332.996	0		337.169	0		337.169	1		332.996	0
337.189	1		333.017	0		333.017	2		337.189	1		337.189	0		333.017	0
337.21	0		333.038	1		333.038	1		337.21	0		337.21	0		333.038	0
337.23	0		333.059	0		333.059	0		337.23	0		337.23	0		333.059	0
337.251	0		333.08	0		333.08	0		337.251	0		337.251	0		333.08	0
337.271	0		333.101	0		333.101	0		337.271	0		337.271	2		333.101	0
337.292	1		333.122	0		333.122	0		337.292	0		337.292	0		333.122	0
337.312	0		333.143	0		333.143	0		337.312	1		337.312	1		333.143	0
337.333	0		333.164	0		333.164	0		337.333	0		337.333	1		333.164	0
337.353	1		333.185	0		333.185	1		337.353	0		337.353	0		333.185	0
337.374	0		333.206	0		333.206	0		337.374	0		337.374	1		333.206	0
337.395	0		333.227	0		333.227	0		337.395	0		337.395	1		333.227	0
337.415	1		333.248	0		333.248	0		337.415	0		337.415	0		333.248	0
337.436	1		333.269	0		333.269	0		337.436	0		337.436	0		333.269	0
337.456	0		333.29	0		333.29	0		337.456	1		337.456	0		333.29	0
337.477	0		333.311	0		333.311	2		337.477	0		337.477	0		333.311	0
337.497	1		333.332	0		333.332	0		337.497	0		337.497	0		333.332	0
337.518	0		333.353	0		333.353	0		337.518	0		337.518	1		333.353	0
337.538	1		333.374	0		333.374	0		337.538	0		337.538	0		333.374	0
337.559	0		333.395	0		333.395	0		337.559	0		337.559	2		333.395	0
337.579	3		333.416	0		333.416	0		337.579	0		337.579	1		333.416	0
337.6	0		333.437	0		333.437	0		337.6	0		337.6	1		333.437	0
337.62	1		333.458	0		333.458	0		337.62	0		337.62	0		333.458	0
337.641	1		333.479	0		333.479	0		337.641	0		337.641	0		333.479	0
337.661	0		333.5	0		333.5	0		337.661	0		337.661	1		333.5	0
337.682	0		333.521	0		333.521	0		337.682	1		337.682	0		333.521	0
337.702	0		333.542	0		333.542	0		337.702	0		337.702	2		333.542	0
337.723	1		333.563	0		333.563	0		337.723	0		337.723	0		333.563	0
337.744	0		333.584	0		333.584	0		337.744	2		337.744	2		333.584	0
337.764	0		333.605	0		333.605	0		337.764	0		337.764	2		333.605	0
337.785	1		333.626	0		333.626	1		337.785	0		337.785	0		333.626	1
337.805	0		333.647	0		333.647	0		337.805	1		337.805	2		333.647	0
337.826	1		333.668	0		333.668	0		337.826	0		337.826	2		333.668	0
337.846	1		333.689	2		333.689	0		337.846	0		337.846	1		333.689	0
337.867	0		333.71	0		333.71	0		337.867	0		337.867	0		333.71	0
337.887	0		333.731	0		333.731	0		337.887	0		337.887	0		333.731	0
337.908	2		333.752	0		333.752	0		337.908	1		337.908	0		333.752	0
337.928	0		333.773	0		333.773	0		337.928	0		337.928	2		333.773	0
337.949	1		333.794	0		333.794	0		337.949	0		337.949	0		333.794	0
337.97	0		333.815	0		333.815	0		337.97	0		337.97	0		333.815	0
337.99	0		333.836	0		333.836	0		337.99	0		337.99	1		333.836	0
338.011	0		333.857	0		333.857	0		338.011	1		338.011	0		333.857	0
338.031	1		333.878	0		333.878	0		338.031	1		338.031	0		333.878	0
338.052	1		333.899	0		333.899	0		338.052	0		338.052	0		333.899	0
338.072	0		333.92	0		333.92	0		338.072	0		338.072	1		333.92	0
338.093	2		333.941	0		333.941	0		338.093	1		338.093	1		333.941	0
338.113	1		333.962	1		333.962	0		338.113	1		338.113	0		333.962	0
338.134	0		333.983	0		333.983	1		338.134	0		338.134	1		333.983	0
338.154	0		334.004	0		334.004	2		338.154	0		338.154	1		334.004	0
338.175	0		334.025	0		334.025	0		338.175	0		338.175	1		334.025	0
338.196	0		334.046	0		334.046	0		338.196	0		338.196	1		334.046	0
338.216	0		334.067	0		334.067	0		338.216	0		338.216	1		334.067	0
338.237	0		334.088	0		334.088	0		338.237	1		338.237	0		334.088	0
338.257	0		334.109	0		334.109	1		338.257	0		338.257	0		334.109	0
338.278	1		334.13	0		334.13	0		338.278	0		338.278	0		334.13	0
338.298	0		334.151	0		334.151	1		338.298	0		338.298	0		334.151	0
338.319	0		334.172	0		334.172	0		338.319	0		338.319	0		334.172	0
338.339	0		334.193	0		334.193	0		338.339	0		338.339	1		334.193	0
338.36	0		334.214	1		334.214	0		338.36	0		338.36	0		334.214	0
338.381	0		334.235	0		334.235	0		338.381	0		338.381	1		334.235	0
338.401	2		334.256	0		334.256	0		338.401	0		338.401	1		334.256	1
338.422	2		334.277	0		334.277	0		338.422	0		338.422	0		334.277	1
338.442	1		334.298	0		334.298	0		338.442	0		338.442	1		334.298	0
338.463	1		334.319	0		334.319	0		338.463	0		338.463	0		334.319	1
338.483	0		334.34	0		334.34	0		338.483	1		338.483	1		334.34	0
338.504	0		334.361	0		334.361	0		338.504	0		338.504	0		334.361	0
338.524	0		334.382	0		334.382	0		338.524	0		338.524	0		334.382	0
338.545	1		334.403	0		334.403	0		338.545	0		338.545	3		334.403	0
338.566	1		334.424	0		334.424	0		338.566	0		338.566	2		334.424	0
338.586	1		334.445	0		334.445	0		338.586	0		338.586	1		334.445	0
338.607	0		334.466	0		334.466	0		338.607	0		338.607	1		334.466	0
338.627	1		334.487	0		334.487	1		338.627	0		338.627	2		334.487	0
338.648	1		334.508	0		334.508	0		338.648	0		338.648	4		334.508	0
338.668	1		334.529	0		334.529	0		338.668	0		338.668	1		334.529	0
338.689	0		334.55	1		334.55	0		338.689	0		338.689	1		334.55	0
338.71	0		334.571	0		334.571	0		338.71	0		338.71	3		334.571	0
338.73	0		334.592	0		334.592	0		338.73	0		338.73	1		334.592	0
338.751	1		334.613	0		334.613	0		338.751	0		338.751	2		334.613	0
338.771	0		334.634	0		334.634	0		338.771	0		338.771	1		334.634	0
338.792	0		334.655	0		334.655	0		338.792	0		338.792	0		334.655	0
338.812	0		334.676	0		334.676	0		338.812	0		338.812	0		334.676	1
338.833	1		334.697	0		334.697	0		338.833	0		338.833	0		334.697	0
338.854	1		334.718	0		334.718	0		338.854	0		338.854	2		334.718	0
338.874	1		334.739	0		334.739	0		338.874	0		338.874	0		334.739	0
338.895	0		334.76	0		334.76	0		338.895	0		338.895	2		334.76	0
338.915	1		334.781	0		334.781	0		338.915	0		338.915	1		334.781	0
338.936	1		334.802	0		334.802	0		338.936	0		338.936	1		334.802	1
338.956	0		334.823	0		334.823	0		338.956	0		338.956	1		334.823	0
338.977	1		334.845	0		334.845	0		338.977	1		338.977	1		334.845	0
338.998	1		334.866	1		334.866	0		338.998	0		338.998	1		334.866	0
339.018	1		334.887	0		334.887	0		339.018	0		339.018	2		334.887	0
339.039	1		334.908	0		334.908	0		339.039	0		339.039	1		334.908	0
339.059	2		334.929	0		334.929	0		339.059	1		339.059	1		334.929	0
339.08	0		334.95	0		334.95	0		339.08	0		339.08	0		334.95	0
339.1	0		334.971	0		334.971	0		339.1	1		339.1	1		334.971	0
339.121	0		334.992	0		334.992	0		339.121	0		339.121	0		334.992	0
339.142	1		335.013	0		335.013	0		339.142	1		339.142	0		335.013	0
339.162	0		335.034	0		335.034	0		339.162	1		339.162	0		335.034	0
339.183	2		335.055	1		335.055	0		339.183	0		339.183	0		335.055	0
339.203	1		335.076	0		335.076	1		339.203	0		339.203	0		335.076	0
339.224	0		335.097	1		335.097	0		339.224	0		339.224	0		335.097	0
339.245	0		335.118	0		335.118	0		339.245	1		339.245	2		335.118	0
339.265	0		335.139	0		335.139	0		339.265	0		339.265	0		335.139	0
339.286	0		335.16	0		335.16	0		339.286	1		339.286	0		335.16	0
339.306	2		335.181	0		335.181	0		339.306	1		339.306	1		335.181	0
339.327	1		335.202	0		335.202	0		339.327	1		339.327	0		335.202	1
339.347	0		335.223	0		335.223	0		339.347	0		339.347	0		335.223	0
339.368	2		335.244	0		335.244	1		339.368	0		339.368	0		335.244	0
339.389	1		335.265	0		335.265	0		339.389	0		339.389	0		335.265	0
339.409	1		335.286	0		335.286	0		339.409	0		339.409	1		335.286	1
339.43	0		335.307	0		335.307	0		339.43	1		339.43	3		335.307	0
339.45	0		335.328	0		335.328	0		339.45	0		339.45	0		335.328	0
339.471	0		335.349	0		335.349	0		339.471	0		339.471	1		335.349	0
339.492	3		335.371	0		335.371	0		339.492	3		339.492	0		335.371	0
339.512	1		335.392	0		335.392	0		339.512	0		339.512	4		335.392	0
339.533	1		335.413	0		335.413	0		339.533	0		339.533	0		335.413	0
339.553	0		335.434	0		335.434	1		339.553	0		339.553	0		335.434	0
339.574	0		335.455	0		335.455	0		339.574	0		339.574	1		335.455	0
339.595	0		335.476	0		335.476	0		339.595	0		339.595	1		335.476	0
339.615	0		335.497	0		335.497	0		339.615	0		339.615	0		335.497	0
339.636	0		335.518	0		335.518	0		339.636	1		339.636	0		335.518	0
339.656	1		335.539	0		335.539	1		339.656	0		339.656	0		335.539	0
339.677	1		335.56	0		335.56	0		339.677	0		339.677	0		335.56	0
339.698	0		335.581	0		335.581	0		339.698	0		339.698	1		335.581	1
339.718	2		335.602	1		335.602	1		339.718	0		339.718	0		335.602	0
339.739	0		335.623	0		335.623	1		339.739	0		339.739	0		335.623	0
339.759	0		335.644	0		335.644	0		339.759	0		339.759	0		335.644	0
339.78	1		335.665	0		335.665	1		339.78	0		339.78	0		335.665	0
339.801	1		335.686	0		335.686	0		339.801	0		339.801	2		335.686	0
339.821	0		335.707	0		335.707	0		339.821	1		339.821	1		335.707	0
339.842	2		335.728	0		335.728	0		339.842	0		339.842	0		335.728	0
339.862	0		335.749	0		335.749	0		339.862	0		339.862	1		335.749	0
339.883	0		335.771	0		335.771	0		339.883	0		339.883	0		335.771	0
339.904	0		335.792	0		335.792	0		339.904	0		339.904	1		335.792	0
339.924	2		335.813	0		335.813	0		339.924	1		339.924	0		335.813	0
339.945	0		335.834	0		335.834	0		339.945	0		339.945	1		335.834	0
339.965	0		335.855	0		335.855	0		339.965	0		339.965	3		335.855	0
339.986	1		335.876	0		335.876	0		339.986	0		339.986	1		335.876	0
340.007	0		335.897	0		335.897	0		340.007	0		340.007	0		335.897	0
340.027	2		335.918	0		335.918	0		340.027	0		340.027	0		335.918	0
340.048	0		335.939	0		335.939	0		340.048	1		340.048	0		335.939	0
340.068	0		335.96	0		335.96	1		340.068	0		340.068	1		335.96	0
340.089	0		335.981	0		335.981	1		340.089	0		340.089	0		335.981	0
340.11	0		336.002	0		336.002	0		340.11	0		340.11	0		336.002	0
340.13	2		336.023	0		336.023	0		340.13	0		340.13	0		336.023	0
340.151	0		336.044	1		336.044	0		340.151	1		340.151	1		336.044	0
340.172	1		336.065	0		336.065	0		340.172	1		340.172	2		336.065	0
340.192	3		336.087	0		336.087	0		340.192	0		340.192	0		336.087	0
340.213	1		336.108	0		336.108	0		340.213	0		340.213	0		336.108	0
340.233	0		336.129	0		336.129	0		340.233	0		340.233	1		336.129	0
340.254	0		336.15	0		336.15	0		340.254	0		340.254	0		336.15	1
340.275	0		336.171	0		336.171	0		340.275	0		340.275	0		336.171	0
340.295	0		336.192	0		336.192	0		340.295	0		340.295	1		336.192	1
340.316	0		336.213	0		336.213	0		340.316	0		340.316	1		336.213	0
340.336	1		336.234	0		336.234	0		340.336	0		340.336	1		336.234	0
340.357	1		336.255	0		336.255	0		340.357	0		340.357	1		336.255	0
340.378	0		336.276	0		336.276	0		340.378	1		340.378	0		336.276	0
340.398	1		336.297	0		336.297	0		340.398	0		340.398	0		336.297	0
340.419	0		336.318	0		336.318	1		340.419	2		340.419	0		336.318	0
340.44	1		336.339	0		336.339	0		340.44	0		340.44	1		336.339	0
340.46	0		336.36	1		336.36	0		340.46	0		340.46	0		336.36	0
340.481	0		336.382	1		336.382	1		340.481	0		340.481	0		336.382	0
340.501	1		336.403	0		336.403	0		340.501	0		340.501	0		336.403	0
340.522	0		336.424	0		336.424	0		340.522	0		340.522	0		336.424	0
340.543	2		336.445	0		336.445	0		340.543	0		340.543	1		336.445	0
340.563	0		336.466	0		336.466	0		340.563	0		340.563	0		336.466	0
340.584	0		336.487	1		336.487	1		340.584	0		340.584	1		336.487	0
340.605	1		336.508	0		336.508	0		340.605	0		340.605	0		336.508	0
340.625	0		336.529	0		336.529	0		340.625	0		340.625	0		336.529	0
340.646	0		336.55	0		336.55	1		340.646	0		340.646	0		336.55	0
340.667	0		336.571	0		336.571	1		340.667	0		340.667	1		336.571	0
340.687	1		336.592	0		336.592	1		340.687	1		340.687	1		336.592	0
340.708	0		336.613	0		336.613	0		340.708	0		340.708	1		336.613	0
340.728	2		336.635	0		336.635	0		340.728	0		340.728	0		336.635	0
340.749	1		336.656	1		336.656	0		340.749	0		340.749	1		336.656	1
340.77	0		336.677	0		336.677	0		340.77	0		340.77	0		336.677	0
340.79	2		336.698	0		336.698	0		340.79	0		340.79	0		336.698	0
340.811	0		336.719	0		336.719	0		340.811	1		340.811	3		336.719	0
340.832	0		336.74	0		336.74	1		340.832	0		340.832	1		336.74	0
340.852	0		336.761	0		336.761	0		340.852	0		340.852	0		336.761	0
340.873	1		336.782	0		336.782	0		340.873	0		340.873	0		336.782	0
340.893	1		336.803	0		336.803	1		340.893	0		340.893	1		336.803	0
340.914	1		336.824	0		336.824	0		340.914	0		340.914	0		336.824	0
340.935	0		336.845	0		336.845	0		340.935	0		340.935	0		336.845	0
340.955	1		336.866	0		336.866	0		340.955	0		340.955	0		336.866	0
340.976	0		336.888	0		336.888	0		340.976	0		340.976	1		336.888	1
340.997	1		336.909	0		336.909	0		340.997	0		340.997	0		336.909	0
341.017	0		336.93	0		336.93	1		341.017	0		341.017	2		336.93	0
341.038	1		336.951	0		336.951	0		341.038	0		341.038	0		336.951	0
341.059	0		336.972	0		336.972	0		341.059	0		341.059	2		336.972	0
341.079	0		336.993	0		336.993	0		341.079	0		341.079	0		336.993	0
341.1	1		337.014	1		337.014	0		341.1	0		341.1	0		337.014	0
341.121	1		337.035	0		337.035	0		341.121	0		341.121	0		337.035	0
341.141	0		337.056	0		337.056	0		341.141	0		341.141	0		337.056	0
341.162	0		337.077	0		337.077	0		341.162	0		341.162	0		337.077	0
341.183	0		337.099	1		337.099	0		341.183	0		341.183	2		337.099	0
341.203	1		337.12	0		337.12	0		341.203	0		341.203	0		337.12	0
341.224	0		337.141	0		337.141	0		341.224	0		341.224	1		337.141	0
341.244	1		337.162	0		337.162	0		341.244	0		341.244	1		337.162	0
341.265	0		337.183	0		337.183	0		341.265	1		341.265	2		337.183	0
341.286	1		337.204	0		337.204	0		341.286	0		341.286	1		337.204	0
341.306	1		337.225	0		337.225	0		341.306	0		341.306	0		337.225	0
341.327	0		337.246	0		337.246	0		341.327	0		341.327	2		337.246	0
341.348	1		337.267	0		337.267	1		341.348	0		341.348	0		337.267	1
341.368	2		337.288	0		337.288	0		341.368	0		341.368	1		337.288	0
341.389	1		337.31	0		337.31	0		341.389	0		341.389	0		337.31	0
341.41	1		337.331	0		337.331	0		341.41	0		341.41	0		337.331	0
341.43	0		337.352	1		337.352	0		341.43	0		341.43	0		337.352	0
341.451	3		337.373	0		337.373	0		341.451	2		341.451	0		337.373	0
341.472	0		337.394	0		337.394	0		341.472	0		341.472	2		337.394	0
341.492	0		337.415	0		337.415	0		341.492	1		341.492	0		337.415	0
341.513	0		337.436	0		337.436	0		341.513	0		341.513	0		337.436	0
341.534	0		337.457	0		337.457	0		341.534	1		341.534	2		337.457	0
341.554	1		337.478	0		337.478	0		341.554	1		341.554	0		337.478	0
341.575	1		337.5	0		337.5	0		341.575	0		341.575	0		337.5	0
341.596	1		337.521	0		337.521	1		341.596	0		341.596	1		337.521	0
341.616	0		337.542	0		337.542	0		341.616	0		341.616	0		337.542	0
341.637	1		337.563	0		337.563	0		341.637	0		341.637	1		337.563	0
341.658	0		337.584	0		337.584	0		341.658	0		341.658	2		337.584	0
341.678	1		337.605	0		337.605	0		341.678	1		341.678	0		337.605	0
341.699	0		337.626	0		337.626	0		341.699	0		341.699	0		337.626	1
341.72	0		337.647	0		337.647	0		341.72	0		341.72	0		337.647	0
341.74	0		337.668	0		337.668	1		341.74	0		341.74	1		337.668	0
341.761	1		337.69	0		337.69	0		341.761	1		341.761	1		337.69	0
341.782	0		337.711	0		337.711	0		341.782	0		341.782	1		337.711	0
341.802	3		337.732	0		337.732	0		341.802	0		341.802	0		337.732	1
341.823	0		337.753	0		337.753	0		341.823	0		341.823	0		337.753	0
341.844	0		337.774	0		337.774	0		341.844	0		341.844	0		337.774	0
341.864	1		337.795	0		337.795	0		341.864	0		341.864	2		337.795	0
341.885	0		337.816	0		337.816	0		341.885	0		341.885	0		337.816	0
341.906	2		337.837	0		337.837	0		341.906	0		341.906	1		337.837	0
341.926	1		337.858	0		337.858	0		341.926	2		341.926	0		337.858	0
341.947	0		337.88	0		337.88	0		341.947	0		341.947	0		337.88	0
[truncated: 78,812 more rows]

## Sheet: mass average calculation
		Results section
		Mass average calculation of peak d in QhpG reaction product
			mass of unreacted peak d	mass of reacted peak d	mass increase (D)
		1	2054.97	2087.29	32.324
		2	2055.32	2085.61	30.284
		3	2054.11	2085.08	30.975
		4	2053.89	2086.89	32.996
		5	2053.94	2086.64	32.705
		6	2053.99	2086.69	32.7
		7	2054.91	2087.41	32.506
		8	2054.85	2086.9	32.053
		9	2054.85	2086.9	32.053
		10	2055.91	2087.9	31.991
		Average	2054.67	2086.73	32.0587
		Std. Dev.	0.213059	0.262869	0.264713
					n = 10

[truncated: 6 more sheets: Sup. Fig.1a, Sup. Fig. 2a, Sup. Fig.2c, Sup. Fig. 4, Sup. Fig.5, Sup. Fig.6]
